# Supplementary material for: Estimation of item parameters and examinees’ mastery probability in each domain of the Korean Medical Licensing Examination using a deterministic inputs, noisy “and” gate (DINA) model
Source: J Educ Eval Health Prof. 2020 Nov 17;17:35. doi: 10.3352/jeehp.2020.17.35 (PMC7854565; doi:10.3352/jeehp.2020.17.35)
Supplement: Supplementary file 2 [file jeehp-17-35-dataset2.csv]

0	1	0	0	0	0	0	0
0	1	0	0	0	0	0	0
0	1	0	0	0	0	0	0
1	0	0	0	0	0	0	0
0	0	0	0	1	0	0	0
1	0	0	0	0	0	0	0
0	0	0	0	1	0	0	0
0	0	0	0	1	0	0	0
0	0	0	0	0	0	1	0
0	0	1	0	0	0	0	0
1	0	0	0	0	0	0	0
0	0	0	1	0	0	0	0
0	0	0	0	1	0	0	0
0	0	1	0	0	0	0	0
0	0	0	0	1	0	0	0
0	0	0	0	0	0	1	0
0	0	0	0	0	1	0	0
0	0	1	0	0	0	0	0
0	1	0	0	0	0	0	0
0	0	0	0	1	0	0	0
0	0	0	0	0	0	1	0
0	1	0	0	0	0	0	0
0	1	0	0	0	0	0	0
0	0	0	1	0	0	0	0
0	0	1	0	0	0	0	0
0	0	0	0	1	0	0	0
0	0	0	0	1	0	0	0
0	0	0	1	0	0	0	0
0	1	0	0	0	0	0	0
0	0	0	0	1	0	0	0
0	0	0	0	1	0	0	0
0	0	1	0	0	0	0	0
1	0	0	0	0	0	0	0
0	0	0	0	1	0	0	0
0	0	0	0	1	0	0	0
0	0	0	0	0	1	0	0
0	0	0	0	1	0	0	0
0	0	0	0	1	0	0	0
0	0	0	0	1	0	0	0
1	0	0	0	0	0	0	0
0	0	0	0	1	0	0	0
0	0	0	0	0	1	0	0
0	0	0	0	1	0	0	0
0	0	0	1	0	0	0	0
0	0	0	0	1	0	0	0
0	0	1	0	0	0	0	0
0	0	0	0	1	0	0	0
0	1	0	0	0	0	0	0
0	0	0	1	0	0	0	0
0	0	0	0	0	0	1	0
0	0	0	0	0	0	1	0
0	0	1	0	0	0	0	0
0	0	0	0	1	0	0	0
0	1	0	0	0	0	0	0
0	0	0	0	0	0	1	0
1	0	0	0	0	0	0	0
0	0	0	0	0	0	0	1
0	0	1	0	0	0	0	0
0	0	0	0	1	0	0	0
1	0	0	0	0	0	0	0
0	0	0	0	0	0	1	0
0	0	0	0	1	0	0	0
0	0	1	0	0	0	0	0
0	0	0	0	0	0	1	0
0	0	1	0	0	0	0	0
0	0	0	1	0	0	0	0
1	0	0	0	0	0	0	0
0	0	0	0	0	1	0	0
0	1	0	0	0	0	0	0
0	0	0	0	1	0	0	0
0	0	0	0	1	0	0	0
0	1	0	0	0	0	0	0
0	0	1	0	0	0	0	0
0	0	0	0	1	0	0	0
1	0	0	0	0	0	0	0
0	0	0	0	0	0	1	0
0	0	0	0	1	0	0	0
0	0	0	0	1	0	0	0
0	0	0	0	1	0	0	0
0	0	1	0	0	0	0	0
0	0	0	0	1	0	0	0
0	0	1	0	0	0	0	0
0	1	0	0	0	0	0	0
1	0	0	0	0	0	0	0
0	0	0	0	1	0	0	0
0	0	1	0	0	0	0	0
0	1	0	0	0	0	0	0
0	0	0	1	0	0	0	0
0	0	0	0	1	0	0	0
0	0	1	0	0	0	0	0
0	0	0	0	1	0	0	0
0	0	0	0	1	0	0	0
0	0	0	0	0	0	1	0
0	0	1	0	0	0	0	0
0	1	0	0	0	0	0	0
0	0	0	1	0	0	0	0
0	0	0	0	1	0	0	0
1	0	0	0	0	0	0	0
0	0	0	0	1	0	0	0
0	0	0	1	0	0	0	0
0	0	0	0	0	1	0	0
0	0	0	0	1	0	0	0
0	0	0	0	1	0	0	0
1	0	0	0	0	0	0	0
0	0	0	0	1	0	0	0
1	0	0	0	0	0	0	0
0	0	0	0	1	0	0	0
0	0	0	0	1	0	0	0
0	0	0	0	1	0	0	0
0	0	0	1	0	0	0	0
0	1	0	0	0	0	0	0
0	0	0	0	1	0	0	0
0	0	0	0	1	0	0	0
0	0	0	0	1	0	0	0
0	0	1	0	0	0	0	0
0	0	0	0	1	0	0	0
0	0	0	0	1	0	0	0
0	1	0	0	0	0	0	0
0	0	0	0	0	1	0	0
0	0	0	0	1	0	0	0
0	0	0	0	1	0	0	0
0	0	0	0	0	0	1	0
0	0	0	0	0	1	0	0
0	1	0	0	0	0	0	0
0	1	0	0	0	0	0	0
0	0	0	0	0	1	0	0
0	0	0	0	1	0	0	0
0	1	0	0	0	0	0	0
0	0	0	0	1	0	0	0
0	0	1	0	0	0	0	0
0	0	0	1	0	0	0	0
1	0	0	0	0	0	0	0
1	0	0	0	0	0	0	0
0	0	1	0	0	0	0	0
0	0	0	0	1	0	0	0
0	1	0	0	0	0	0	0
0	0	0	0	1	0	0	0
1	0	0	0	0	0	0	0
0	0	0	1	0	0	0	0
0	0	0	0	1	0	0	0
0	0	1	0	0	0	0	0
0	0	0	0	1	0	0	0
0	0	0	0	1	0	0	0
0	0	0	1	0	0	0	0
0	0	0	0	1	0	0	0
0	0	1	0	0	0	0	0
1	0	0	0	0	0	0	0
0	1	0	0	0	0	0	0
0	0	0	0	1	0	0	0
0	0	0	0	1	0	0	0
0	0	1	0	0	0	0	0
0	0	0	0	1	0	0	0
0	0	1	0	0	0	0	0
0	0	0	0	0	0	0	1
1	0	0	0	0	0	0	0
1	0	0	0	0	0	0	0
0	0	1	0	0	0	0	0
0	0	0	0	0	0	1	0
0	0	0	1	0	0	0	0
1	0	0	0	0	0	0	0
0	0	0	0	1	0	0	0
0	1	0	0	0	0	0	0
0	0	1	0	0	0	0	0
0	0	0	0	1	0	0	0
0	0	0	0	0	1	0	0
0	0	0	0	1	0	0	0
0	0	1	0	0	0	0	0
0	0	0	0	1	0	0	0
0	0	0	0	1	0	0	0
0	0	0	0	1	0	0	0
1	0	0	0	0	0	0	0
0	0	0	0	1	0	0	0
0	0	0	0	1	0	0	0
0	0	0	0	1	0	0	0
1	0	0	0	0	0	0	0
0	0	0	1	0	0	0	0
0	0	1	0	0	0	0	0
0	0	0	0	1	0	0	0
0	0	0	0	1	0	0	0
0	0	0	0	1	0	0	0
0	0	0	0	0	0	0	1
0	0	1	0	0	0	0	0
0	0	1	0	0	0	0	0
0	0	0	0	1	0	0	0
0	0	0	0	0	0	1	0
0	1	0	0	0	0	0	0
1	0	0	0	0	0	0	0
0	0	0	0	1	0	0	0
1	0	0	0	0	0	0	0
0	0	0	1	0	0	0	0
0	0	0	0	1	0	0	0
0	0	0	0	1	0	0	0
0	0	1	0	0	0	0	0
0	0	0	0	0	0	1	0
0	0	0	0	1	0	0	0
0	0	0	0	1	0	0	0
1	0	0	0	0	0	0	0
1	0	0	0	0	0	0	0
1	0	0	0	0	0	0	0
0	1	0	0	0	0	0	0
0	1	0	0	0	0	0	0
0	1	0	0	0	0	0	0
0	0	0	0	0	0	1	0
0	0	0	0	1	0	0	0
0	0	0	0	1	0	0	0
0	0	0	0	1	0	0	0
0	0	0	0	1	0	0	0
0	0	0	0	1	0	0	0
0	0	0	0	1	0	0	0
0	0	0	0	1	0	0	0
0	1	0	0	0	0	0	0
1	0	0	0	0	0	0	0
1	0	0	0	0	0	0	0
0	0	0	0	1	0	0	0
0	0	0	0	1	0	0	0
0	0	0	1	0	0	0	0
1	0	0	0	0	0	0	0
0	1	0	0	0	0	0	0
0	0	0	0	0	1	0	0
0	0	0	0	1	0	0	0
0	0	1	0	0	0	0	0
0	0	0	0	1	0	0	0
0	0	0	0	1	0	0	0
0	1	0	0	0	0	0	0
0	0	0	0	1	0	0	0
0	0	1	0	0	0	0	0
0	0	0	0	1	0	0	0
1	0	0	0	0	0	0	0
0	0	0	0	1	0	0	0
1	0	0	0	0	0	0	0
0	0	0	0	1	0	0	0
0	0	0	1	0	0	0	0
0	0	0	0	0	1	0	0
1	0	0	0	0	0	0	0
0	0	0	0	1	0	0	0
1	0	0	0	0	0	0	0
0	1	0	0	0	0	0	0
0	0	0	0	1	0	0	0
0	0	0	0	0	0	1	0
0	0	0	0	1	0	0	0
0	0	1	0	0	0	0	0
0	0	0	0	1	0	0	0
1	0	0	0	0	0	0	0
0	0	0	0	1	0	0	0
0	0	0	0	0	1	0	0
0	0	0	0	1	0	0	0
0	0	0	0	0	1	0	0
0	0	0	0	1	0	0	0
1	0	0	0	0	0	0	0
0	0	0	0	1	0	0	0
0	0	0	0	1	0	0	0
0	0	0	0	0	0	1	0
1	0	0	0	0	0	0	0
0	0	0	0	1	0	0	0
0	0	0	1	0	0	0	0
1	0	0	0	0	0	0	0
0	0	1	0	0	0	0	0
0	0	0	0	1	0	0	0
0	0	0	0	1	0	0	0
0	0	0	0	1	0	0	0
0	0	0	0	1	0	0	0
0	0	0	0	0	0	1	0
0	0	0	0	0	1	0	0
0	0	0	0	1	0	0	0
0	1	0	0	0	0	0	0
0	0	0	0	1	0	0	0
0	0	0	0	1	0	0	0
0	0	0	0	1	0	0	0
0	1	0	0	0	0	0	0
0	0	1	0	0	0	0	0
0	0	1	0	0	0	0	0
0	0	0	1	0	0	0	0
0	0	0	0	1	0	0	0
0	0	0	0	1	0	0	0
0	0	0	0	0	0	0	1
0	0	0	0	0	0	0	1
0	0	0	1	0	0	0	0
1	0	0	0	0	0	0	0
0	0	0	0	0	1	0	0
0	0	0	0	1	0	0	0
0	0	0	0	1	0	0	0
0	0	0	0	1	0	0	0
0	0	0	0	0	1	0	0
0	0	1	0	0	0	0	0
0	0	0	0	1	0	0	0
0	1	0	0	0	0	0	0
1	0	0	0	0	0	0	0
0	0	1	0	0	0	0	0
0	0	0	0	1	0	0	0
0	0	0	0	1	0	0	0
0	0	0	0	1	0	0	0
0	0	0	1	0	0	0	0
0	0	0	0	1	0	0	0
0	0	0	0	1	0	0	0
0	0	0	1	0	0	0	0
0	1	0	0	0	0	0	0
1	0	0	0	0	0	0	0
0	0	0	0	1	0	0	0
0	0	0	0	1	0	0	0
0	1	0	0	0	0	0	0
0	0	0	0	1	0	0	0
0	1	0	0	0	0	0	0
0	0	0	0	1	0	0	0
0	0	0	0	1	0	0	0
0	0	0	0	1	0	0	0
0	0	0	0	0	1	0	0
0	1	0	0	0	0	0	0
0	0	0	0	1	0	0	0
0	0	0	0	1	0	0	0
0	0	0	0	1	0	0	0
1	0	0	0	0	0	0	0
0	0	1	0	0	0	0	0
0	0	0	0	1	0	0	0
0	0	0	0	1	0	0	0
0	0	1	0	0	0	0	0
0	0	1	0	0	0	0	0
0	0	1	0	0	0	0	0
0	0	0	0	1	0	0	0
0	0	1	0	0	0	0	0
0	1	0	0	0	0	0	0
0	1	0	0	0	0	0	0
0	0	0	0	1	0	0	0
0	0	0	0	1	0	0	0
0	0	0	0	1	0	0	0
0	0	0	0	0	1	0	0
0	1	0	0	0	0	0	0
0	0	0	0	1	0	0	0
0	0	1	0	0	0	0	0
0	0	0	0	0	0	1	0
0	0	0	0	1	0	0	0
0	0	0	0	1	0	0	0
0	0	0	0	1	0	0	0
0	1	0	0	0	0	0	0
0	0	0	0	1	0	0	0
0	1	0	0	0	0	0	0
1	0	0	0	0	0	0	0
1	0	0	0	0	0	0	0
0	0	1	0	0	0	0	0
0	0	0	0	1	0	0	0
0	0	0	0	0	0	1	0
0	0	0	0	1	0	0	0
0	0	0	0	1	0	0	0
0	0	0	0	0	1	0	0
0	0	0	0	1	0	0	0
0	0	0	0	1	0	0	0
0	0	0	0	1	0	0	0
0	0	0	0	0	1	0	0
0	0	0	0	0	0	0	1
0	0	0	0	1	0	0	0
0	0	0	0	1	0	0	0
1	0	0	0	0	0	0	0
0	1	0	0	0	0	0	0
0	0	0	0	1	0	0	0
0	1	0	0	0	0	0	0
0	0	0	0	1	0	0	0
0	1	0	0	0	0	0	0
0	0	0	0	1	0	0	0
0	0	0	1	0	0	0	0
0	0	0	0	1	0	0	0
0	0	0	1	0	0	0	0
