# Supplementary material for: Estimation of item parameters and examinees’ mastery probability in each domain of the Korean Medical Licensing Examination using a deterministic inputs, noisy “and” gate (DINA) model
Source: J Educ Eval Health Prof. 2020 Nov 17;17:35. doi: 10.3352/jeehp.2020.17.35 (PMC7854565; doi:10.3352/jeehp.2020.17.35)
Supplement: Supplementary file 3 [file jeehp-17-35-dataset3.csv]

	Guessing	Slipping
1	0.007984504	0.984079372
2	0.962156458	0.01582489
3	0.190500465	0.796010343
4	0.473021249	0.343253895
5	0.903284799	0.035745651
6	0.800970761	0.074878067
7	0.233826459	0.508675327
8	0.07630139	0.847569797
9	0.906253353	0.035255761
10	0.735922041	0.080267041
11	0.223071192	0.734650446
12	0.286404993	0.528119003
13	0.555412162	0.236017139
14	0.73839292	0.258716179
15	0.780268833	0.075570397
16	0.869126859	0.011916259
17	0.608144844	0.17456839
18	0.818293077	0.047367949
19	0.223116606	0.555931028
20	0.756130208	0.10144258
21	0.512676223	0.488564834
22	0.446522966	0.457230511
23	0.937831786	0.026603192
24	0.972809568	0.007566691
25	0.737420387	0.148162634
26	0.387717191	0.454946521
27	0.439369214	0.281211616
28	0.320483725	0.330973458
29	0.689839795	0.109596785
30	0.196376217	0.780728028
31	0.645055018	0.363390731
32	0.813353749	0.035670705
33	0.151935962	0.648714646
34	0.717660768	0.096018304
35	0.681824316	0.218843719
36	0.881849365	0.062139708
37	0.885200571	0.104846524
38	0.744402782	0.095887769
39	0.681809452	0.17773435
40	0.805803156	0.033118443
41	0.954457512	0.005263893
42	0.191829674	0.707591111
43	0.634516795	0.114669984
44	0.783717826	0.125439375
45	0.613203365	0.157073737
46	0.003502031	0.996712096
47	0.693012384	0.137663435
48	0.950094101	0.008362342
49	0.769933256	0.334877227
50	0.735168597	0.135912744
51	0.941326225	0.024591912
52	0.756328543	0.063750402
53	0.189503899	0.5740951
54	0.962874321	0.00881888
55	0.670968846	0.101586139
56	0.529931399	0.158764225
57	0.087686418	0.854903687
58	0.233599036	0.538496441
59	0.664473491	0.164637312
60	0.464168322	0.383014931
61	0.969249945	0.001966169
62	0.537202912	0.193179268
63	0.753767984	0.036069807
64	0.030642559	0.767590017
65	0.958480164	0.006111948
66	0.623289806	0.253999321
67	0.867534307	0.063980766
68	0.286419626	0.417452834
69	0.918433599	0.006158753
70	0.729463239	0.14376482
71	0.563632938	0.144449353
72	0.90354359	0.009363715
73	0.661957259	0.174937967
74	0.432105019	0.282922754
75	0.948070613	0.022468721
76	0.840675166	0.007828142
77	0.662661684	0.070254142
78	0.912702495	0.016803526
79	0.757647755	0.081688345
80	0.772573471	0.127296398
81	0.369844591	0.334306643
82	0.364654329	0.348927887
83	0.402028357	0.265303833
84	0.442825934	0.313567644
85	0.282063881	0.701936728
86	0.183570921	0.904158246
87	0.603958601	0.071862097
88	0.857673851	0.026149027
89	0.409806118	0.51661004
90	0.689892574	0.121108135
91	0.284683062	0.439996139
92	0.650151324	0.254042757
93	0.763398696	0.076787373
94	0.49274313	0.50925232
95	0.893431148	0.019497789
96	0.159058096	0.470310914
97	0.377586606	0.44061768
98	0.866202214	0.052709919
99	0.867939406	0.082437168
100	0.665796692	0.292233056
101	0.488601336	0.24398729
102	0.049369775	0.935489184
103	0.507317235	0.240026141
104	0.36757846	0.470759134
105	0.169008808	0.612906051
106	0.373182839	0.517505847
107	0.94139992	0.015951948
108	0.942978807	0.013408322
109	0.689987412	0.211514845
110	0.978565474	0.000575677
111	0.373657918	0.557677323
112	0.607269315	0.404223169
113	0.53786804	0.272718459
114	0.249463622	0.438913088
115	0.425197154	0.403093391
116	0.978471365	0.002715776
117	0.832626719	0.053196258
118	0.567604042	0.279828081
119	0.399423487	0.430941211
120	0.876174169	0.031978141
121	0.819362463	0.223454543
122	0.413509832	0.534685581
123	0.609580444	0.325510596
124	0.92410688	0.008178583
125	0.624404974	0.091961662
126	0.759642813	0.023959937
127	0.78959447	0.12679677
128	0.524678038	0.309892263
129	0.967006261	0.005667256
130	0.215468089	0.643658698
131	0.847530857	0.024689778
132	0.938754019	0.013203751
133	0.911603676	0.01773413
134	0.853355001	0.062202783
135	0.923079812	0.026621792
136	0.921128174	0.018255967
137	0.814431912	0.088404567
138	0.634537701	0.129708017
139	0.8708854	0.009111451
140	0.589023505	0.179275556
141	0.818197515	0.081511033
142	0.610211245	0.131061741
143	0.743012309	0.114169657
144	0.254917712	0.332246902
145	0.419618243	0.398576213
146	0.024195845	0.913012216
147	0.96987532	0.008651872
148	0.23504018	0.403875008
149	0.921468836	0.020299006
150	0.240726131	0.452085381
151	0.948850841	0.017616561
152	0.936022422	0.024177626
153	0.531402542	0.408390173
154	0.542592435	0.079390986
155	0.949163367	0.009719233
156	0.520103372	0.424204267
157	0.321339242	0.343436207
158	0.846346289	0.014728287
159	0.848078915	0.096207215
160	0.765028222	0.122688481
161	0.594829291	0.387767953
162	0.88011174	0.018707674
163	0.449557688	0.493483644
164	0.711533402	0.163550179
165	0.889191753	0.038838789
166	0.867560814	0.059803511
167	0.782679023	0.101088796
168	0.767447956	0.051566938
169	0.648828768	0.20942273
170	0.833265322	0.04011412
171	0.705150201	0.068607485
172	0.578237165	0.163450178
173	0.366968203	0.387971992
174	0.57719956	0.109143747
175	0.196879913	0.663187659
176	0.612397921	0.475106381
177	0.326477035	0.365118262
178	0.163071579	0.721669192
179	0.62202082	0.279219691
180	0.646211701	0.121762902
181	0.308719255	0.420365084
182	0.747544245	0.063397788
183	0.93675948	0.007728289
184	0.484645985	0.27732365
185	0.675690401	0.283736398
186	0.913121019	0.007838801
187	0.141502252	0.854596626
188	0.976580986	0.004002288
189	0.855434738	0.046025549
190	0.79430569	0.026967378
191	0.876786328	0.02928243
192	0.500952762	0.345890943
193	0.859159574	0.050135435
194	0.984678198	0.002109853
195	0.315009077	0.544845609
196	0.088490112	0.877376505
197	0.695503202	0.240164874
198	0.964133316	0.017023155
199	0.836611072	0.055725069
200	0.646759166	0.398829709
201	0.516604983	0.489164216
202	0.602098239	0.118391968
203	0.302890866	0.410270265
204	0.140879782	0.524671496
205	0.585317454	0.320804857
206	0.66865551	0.118122874
207	0.90354846	0.0255242
208	0.928785138	0.01498242
209	0.715867496	0.134829695
210	0.073083494	0.753249222
211	0.826114292	0.046392427
212	0.86557101	0.073703186
213	0.444736211	0.503738253
214	0.928989565	0.004719774
215	0.374611414	0.300684699
216	0.751827637	0.23010243
217	0.657718966	0.169959844
218	0.952850053	0.032914405
219	0.75937467	0.217924716
220	0.857320951	0.051121321
221	0.829358304	0.023895021
222	0.877855017	0.021181571
223	0.97980388	0.001561531
224	0.816567692	0.036016212
225	0.166249565	0.629715767
226	0.883449951	0.009861363
227	0.946120945	0.013512606
228	0.602847551	0.214473931
229	0.920210169	0.017862924
230	0.643105245	0.213604545
231	0.552556254	0.265245409
232	0.575518975	0.151515758
233	0.963396067	0.007177942
234	0.819096882	0.038387121
235	0.484361503	0.133019072
236	0.622591237	0.169537921
237	0.720341251	0.086249559
238	0.847266558	0.029562096
239	0.930820678	0.025282393
240	0.727014043	0.158709198
241	0.733196402	0.046252866
242	0.037609772	0.962166653
243	0.454635687	0.364166607
244	0.486489361	0.392538411
245	0.418542262	0.499808387
246	0.979906833	0.002153371
247	0.606819302	0.17213432
248	0.213551742	0.681861694
249	0.598012177	0.155771405
250	0.147833042	0.729279753
251	0.971909294	0.009077144
252	0.950987484	0.01823479
253	0.811081375	0.065737488
254	0.645878634	0.162110056
255	0.340893066	0.629886731
256	0.428426165	0.442885618
257	0.90233465	0.115137115
258	0.836614708	0.045564947
259	0.761326937	0.044188538
260	0.308959517	0.677461709
261	0.886753105	0.012803135
262	0.775945177	0.027116564
263	0.743625415	0.263809241
264	0.407251871	0.395698483
265	0.877381769	0.021488816
266	0.495655441	0.225672879
267	0.982570656	0.002965485
268	0.937371836	0.04436501
269	0.862061384	0.012010642
270	0.733144957	0.129666504
271	0.805710329	0.111260395
272	0.580086695	0.200334069
273	0.773991425	0.024382998
274	0.77373048	0.185996441
275	0.406078959	0.620304626
276	0.701333547	0.093348656
277	0.139751025	0.647252227
278	0.996896021	0.000559714
279	0.707116803	0.165760882
280	0.432374069	0.235247706
281	0.940270859	0.015686966
282	0.529584039	0.153024468
283	0.301177614	0.589699197
284	0.84225178	0.090832699
285	0.110149126	0.793073581
286	0.649134943	0.357585458
287	0.810830526	0.069560388
288	0.561808335	0.308577789
289	0.692297984	0.060170941
290	0.782076758	0.129372078
291	0.95499498	0.00927937
292	0.788134916	0.090934116
293	0.623466109	0.205310149
294	0.73503047	0.154920007
295	0.697949945	0.199350715
296	0.472093445	0.302193815
297	0.957937646	0.002733036
298	0.914779281	0.019808581
299	0.81605612	0.020862348
300	0.893518286	0.022531749
301	0.79013337	0.042892529
302	0.515903007	0.281616411
303	0.719648276	0.235784627
304	0.882679362	0.035461793
305	0.410020933	0.603639668
306	0.840818192	0.046303416
307	0.284057755	0.382049539
308	0.972932048	0.003545543
309	0.923154452	0.018349847
310	0.896309176	0.04858254
311	0.79497349	0.037834014
312	0.917870125	0.049133138
313	0.743435828	0.246605389
314	0.764603164	0.17912847
315	0.856842126	0.119547735
316	0.801201274	0.156356285
317	0.191242453	0.679312533
318	0.768699842	0.093536613
319	0.642927933	0.155084901
320	0.341335604	0.438345645
321	0.914931032	0.020878793
322	0.198252222	0.517230103
323	0.889459315	0.045379423
324	0.941426316	0.019611991
325	0.568714986	0.528071226
326	0.495646739	0.209483572
327	0.055466895	0.899670968
328	0.413559093	0.487851289
329	0.719768624	0.232442136
330	0.891918887	0.01275407
331	0.908742618	0.018211497
332	0.959567615	0.005176105
333	0.528932259	0.380568686
334	0.896942096	0.022490428
335	0.296573666	0.54127859
336	0.95319208	0.003268321
337	0.795146377	0.16426271
338	0.684681102	0.192672424
339	0.683672992	0.180070859
340	0.696718991	0.129206689
341	0.417328274	0.351722661
342	0.804588381	0.071153917
343	0.273095107	0.627786415
344	0.943619602	0.0409065
345	0.369475868	0.550470426
346	0.980023913	0.002234796
347	0.981173845	0.002208516
348	0.337448617	0.512374799
349	0.891626107	0.013590933
350	0.233213963	0.603973683
351	0.508439828	0.352310955
352	0.889092486	0.06995785
353	0.321186047	0.60272629
354	0.475950255	0.255905725
355	0.882365016	0.03108125
356	0.86708003	0.084650013
357	0.709271253	0.051685862
358	0.807682727	0.048081728
359	0.646796775	0.094076791
360	0.418070028	0.408629452
