# Supplementary material for: Estimation of item parameters and examinees’ mastery probability in each domain of the Korean Medical Licensing Examination using a deterministic inputs, noisy “and” gate (DINA) model
Source: J Educ Eval Health Prof. 2020 Nov 17;17:35. doi: 10.3352/jeehp.2020.17.35 (PMC7854565; doi:10.3352/jeehp.2020.17.35)
Supplement: Supplementary file 4 [file jeehp-17-35-dataset4.csv]

	EAP.skill1	EAP.skill2	EAP.skill3	EAP.skill4	EAP.skill5	EAP.skill6	EAP.skill7	EAP.skill8
2939	0.998531536	0.99879354	0.994794135	0.898557571	0.999997008	0.96502016	0.994576801	0.859589837
800	0.997830568	0.998044396	0.999279302	0.989306096	0.90084879	0.849765127	0.939780727	0.625854398
1689	0.999692469	0.99678308	0.996516543	0.837700902	0.999987566	0.885753311	0.996429222	0.820133625
1900	0.999860675	0.999908789	0.999938273	0.997216952	0.999999937	0.997909726	0.980177338	0.914854385
3075	6.80E-09	2.09E-17	6.49E-12	3.46E-09	1.28E-36	5.84E-07	6.01E-08	0.000414425
2940	0.382514988	0.339106733	0.006416555	0.009350169	0.000445795	0.77916199	0.921628398	0.04633131
2177	0.999998096	0.999992389	0.999993427	0.999744699	1	0.995509394	0.9718941	0.781909753
1548	0.994323188	0.93238359	0.98662458	0.779268453	0.941421172	0.517195497	0.322975194	0.843431603
2912	6.76E-05	1.74E-05	0.031333944	0.000519533	2.19E-11	0.001947036	0.063817941	0.033731126
116	0.999398532	0.999974084	0.999879631	0.999271388	0.999999921	0.999438017	0.972123169	0.850705269
1948	0.980083179	0.99126751	0.992088229	0.725710823	0.999999599	0.398390502	0.698845584	0.060725595
942	0.995261911	0.99299823	0.998319393	0.9868299	1	0.944428468	0.753350512	0.907128651
1785	0.999962832	0.998963823	0.993547846	0.99934329	0.999998445	0.999545297	0.99806808	0.759812966
2360	0.999988918	0.999735597	0.999996559	0.997583003	1	0.996456024	0.953302526	0.858170343
2098	0.419486416	0.943682471	0.691333356	0.958670314	0.999338491	0.317430118	0.945321931	0.154115268
2349	0.99999916	0.999999535	0.999986361	0.999987836	1	0.998752521	0.999695002	0.952659482
1894	0.998982725	0.920323419	0.932135533	0.65206228	0.999939779	0.615972683	0.991041535	0.831460334
1642	0.934299036	0.998773542	0.946088647	0.451767548	0.999831521	0.596296417	0.894330554	0.658590765
3015	0.422613391	0.628128802	0.882945534	0.191229583	0.026414259	0.397850072	0.330272115	0.591527337
231	0.000546884	0.614965786	0.001590368	0.103120602	1.12E-05	0.854104573	0.984247575	0.000294958
2037	0.999823885	0.996387931	0.99823746	0.990890834	0.999999998	0.988473235	0.994017033	0.770246509
335	0.999939242	0.999946116	0.992819528	0.998509321	1	0.998037945	0.952106628	0.954523373
2058	0.996865006	0.999999706	0.999952862	0.99929278	1	0.946726594	0.98499874	0.749705053
2020	0.999922273	0.999432853	0.998188595	0.931695772	0.999999937	0.908145552	0.995846747	0.922260046
3021	0.580156714	0.110035991	0.052890385	0.373437156	0.011554324	0.638625155	0.45625206	0.016700936
1753	0.998626456	0.999255606	0.982844362	0.983223016	0.78140231	0.814548578	0.992980155	0.60572373
2798	0.002609977	0.00220813	0.130700789	0.008736908	0.009520067	0.353413487	0.495659934	0.022145164
1433	0.057932843	0.001805157	5.04E-05	0.000138139	4.19E-13	0.002617553	0.002794884	0.040634714
2712	0.00802517	0.004611402	0.000386335	0.052623964	3.90E-14	0.125621633	0.49525199	0.032824738
133	0.83789275	0.015708263	0.761075123	0.258640061	0.00072086	0.834475756	0.25108577	0.791837258
1163	0.124461031	0.493651184	0.004935132	0.01179451	0.04431534	0.189396991	0.432735872	0.003472344
853	0.033867623	0.000119042	0.000261093	0.00026299	1.32E-11	0.006214555	0.00028291	0.001810727
2162	0.999818782	0.999996445	0.99997757	0.999664319	1	0.99936804	0.999812096	0.778025599
1226	0.999249668	0.664410734	0.981316361	0.682768288	0.775805669	0.992085901	0.829102402	0.953659388
2535	0.971240105	0.999815384	0.999939898	0.97217901	0.999999824	0.657788079	0.733994473	0.773968433
2745	0.934372915	0.000151097	0.050089113	0.185012064	0.342364218	0.809092479	0.891940253	0.396421185
2692	0.472306703	0.066041242	0.087633948	0.165755472	0.843890422	0.0029915	0.823072486	0.004711347
2716	0.075045284	0.229654245	0.007224919	0.463324362	1.05E-05	0.459999156	0.499275333	0.062114615
766	0.848562425	0.910471955	0.994612504	0.788396699	0.999263407	0.960694717	0.878677662	0.311489036
1850	0.973084622	0.999740671	0.999520015	0.90635326	0.999985691	0.819404078	0.940674953	0.065286181
1279	0.035250509	0.014373693	0.012014871	0.030027276	0.039806445	0.421856534	0.796262733	0.03576752
1101	0.999976861	0.999999821	0.999988495	0.999872868	1	0.995061372	0.998045594	0.698778336
775	0.901914036	0.93027663	0.995664821	0.335705492	0.999979474	0.757729937	0.90998482	0.212115618
1989	0.999991493	0.999999177	0.999996078	0.999910539	1	0.998898442	0.992085592	0.906856104
1518	0.997755726	0.999178076	0.999809382	0.944880265	0.999999983	0.913847965	0.942800256	0.733983953
2038	0.998326392	0.999976021	0.997436698	0.999068775	0.999994698	0.98699719	0.995568523	0.241077347
2071	6.02E-07	2.39E-06	0.001064751	7.10E-06	1.78E-08	0.001490969	0.077701701	0.001173229
1777	0.9999032	0.999999361	0.999973603	0.999808249	1	0.996256688	0.999450986	0.8659822
2499	0.991353928	0.994847856	0.991981454	0.870780431	0.999999999	0.906889654	0.98068914	0.22565362
1925	0.494282633	0.003109361	0.008864699	0.106882128	1.15E-06	0.425970786	0.680606028	0.161531372
1033	0.94053012	0.973337009	0.993999595	0.292797704	0.998541379	0.265700789	0.891819258	0.620892537
554	0.999849512	0.999479572	0.996967166	0.988777833	0.999999433	0.99774787	0.986113676	0.938999414
1240	0.023611337	0.003877576	0.671403336	0.795594516	0.000223279	0.759009689	0.448239804	0.018896637
1304	0.998762851	0.999999082	0.999965387	0.999796319	0.999999999	0.998292081	0.99278184	0.758776152
2164	0.999231549	0.995548131	0.983530043	0.61416663	0.999999997	0.544531436	0.917851533	0.564574542
488	0.999748386	0.998882536	0.996233745	0.976842184	0.999843165	0.989309364	0.969387794	0.895167278
3135	0.94640914	0.083999806	0.683551028	0.099851452	0.959562935	0.743284715	0.826656969	0.59250888
414	0.956799492	0.998784937	0.999984169	0.997632574	0.997305277	0.854264885	0.91069638	0.238040876
1811	0.614586036	0.001444535	0.858210619	0.359611229	0.099970764	0.90533649	0.80385491	0.100996209
2429	0.99989244	0.999969065	0.999868989	0.998468699	0.999999896	0.98904801	0.97014669	0.724325002
1288	0.996347339	0.999851243	0.987214741	0.996083638	0.999999821	0.976956266	0.975623768	0.94648728
2584	0.999998224	0.999990462	0.999991548	0.999961889	1	0.999607066	0.999639625	0.952952555
709	0.013804674	0.000356121	1.17E-05	0.009005586	2.94E-05	0.003188443	0.381651875	0.000541315
3084	0.005031243	2.48E-06	0.000833886	0.012083373	5.82E-13	0.002329585	0.00015524	0.003341395
713	0.999966732	0.999984819	0.999807934	0.999760107	0.999999939	0.998892934	0.997247644	0.947461561
1782	0.999310862	0.999243776	0.996468541	0.993961698	0.999999999	0.993363872	0.999817644	0.519856756
1092	0.99995446	0.999999672	0.999990882	0.999745959	1	0.995218498	0.999780192	0.756020122
2081	0.686040516	0.997653792	0.957997466	0.993220468	0.999994171	0.607876068	0.962334385	0.244050706
3097	0.999900221	0.999990248	0.999842452	0.909533179	0.999999981	0.983366793	0.98472459	0.457755674
1492	0.998841702	0.999919398	0.999984788	0.999251215	0.999999957	0.988911528	0.998805613	0.943069318
971	0.976582558	0.999917868	0.998174472	0.998672837	0.999999933	0.97451315	0.996253991	0.756683808
2528	0.999733556	0.999763016	0.999976364	0.990890729	0.99999998	0.998261456	0.999683207	0.847618411
2605	0.998582656	0.993850345	0.997568932	0.883854816	0.999992614	0.950873277	0.983148379	0.853007045
2810	0.998840343	0.999924198	0.997315684	0.991634155	0.999999557	0.992673775	0.995875021	0.909257574
69	0.030201053	0.012985708	0.015387515	0.08458506	1.84E-05	0.038171089	0.0486614	0.033352867
68	2.38E-06	8.95E-08	0.000862726	3.34E-05	1.59E-05	5.29E-06	0.016575937	0.000780907
1187	0.999421617	0.999988718	0.999890525	0.99805242	0.999999944	0.998595634	0.992649254	0.866650715
2336	0.997644973	0.99999264	0.999973465	0.999584106	0.999999917	0.984313536	0.995390905	0.859270914
2802	0.994557184	0.970355288	0.989495888	0.953636565	0.999997291	0.945448054	0.767262272	0.77792938
569	0.079340954	0.001401089	0.505944181	0.001794254	1.33E-05	0.317130902	0.100699539	0.456792051
2313	0.991031565	0.99992101	0.998452667	0.987814485	0.998848013	0.819697314	0.943650823	0.682417855
1390	0.978652679	0.998074047	0.962438842	0.798325292	0.999891988	0.326837505	0.956591873	0.17052062
1322	0.979287659	0.995590732	0.937269467	0.25441816	0.999981735	0.242139326	0.288035854	0.770913172
174	0.001305526	0.163252131	0.001291904	0.005782051	1.51E-07	0.048489882	0.891802518	0.000235641
1603	0.998127342	0.987144775	0.997585261	0.952110786	0.999999981	0.968856149	0.985383753	0.884353573
2866	0.003111919	0.042752265	0.35812827	0.031582848	4.93E-07	0.040557182	0.11385332	0.275325292
920	0.109500838	1.12E-05	0.002546784	0.00935634	0.035566106	0.033552367	0.020068	0.016725339
842	0.001232048	4.25E-05	0.000300259	0.00015894	4.99E-10	0.205925225	0.681182905	0.005554589
2443	0.32957273	0.000799529	0.000466448	0.007655424	3.99E-08	0.45803015	0.926947272	0.008465109
196	0.728620774	0.990119497	0.873310432	0.997809197	0.999699011	0.79368597	0.9812323	0.378751899
2165	0.999984575	0.999999725	0.999984296	0.999909316	1	0.997332298	0.987365603	0.972683405
2515	0.999937677	0.999999498	0.999966384	0.999533189	1	0.991419495	0.987110724	0.912880191
615	0.9939451	0.999968169	0.996890366	0.982906618	0.999999965	0.976561844	0.978337222	0.450335204
78	0.972038281	0.109427902	0.377973398	0.028584964	0.987868728	0.342065626	0.84016869	0.064968133
3104	0.059723439	0.997645031	0.001416797	0.038808584	0.998752488	0.954217743	0.180322514	0.082928462
2849	0.997762492	0.998479978	0.996962868	0.999772793	0.999999956	0.998917968	0.994786415	0.914139786
2011	0.033282172	0.000684676	0.346167692	0.244667629	2.33E-10	0.509169877	0.795248608	0.06638471
2060	0.997662516	0.99993971	0.999014612	0.976728009	0.99999695	0.944669405	0.998055942	0.935468131
738	0.001685804	2.87E-05	4.47E-06	0.000985839	1.79E-13	0.00717861	0.122378811	0.00053527
2747	0.967626033	0.999234842	0.999991726	0.963114672	0.999990111	0.622824516	0.691604775	0.364683404
1461	8.65E-05	0.000258805	2.00E-05	5.06E-05	1.04E-10	0.000351689	0.010322887	0.000877795
2114	0.892237559	0.657193571	0.891498046	0.202062452	0.991551732	0.052363332	0.023446048	0.179036985
454	0.986094299	0.996421684	0.999649959	0.305901939	0.999914658	0.295561795	0.922002059	0.461145278
378	0.755173272	0.995170422	0.267831752	0.958748578	0.999792543	0.986455094	0.857443302	0.734179311
2069	0.982113015	0.999819788	0.995508008	0.99308817	0.999999974	0.96380416	0.987426261	0.734097743
3217	0.999991639	0.99999533	0.999942161	0.999796735	1	0.99475197	0.996119434	0.90446872
2763	0.999996018	0.999999704	0.999999077	0.999967203	0.999999996	0.999560015	0.997370233	0.953046605
3128	0.997287633	0.977386307	0.998164817	0.951477089	0.999999985	0.877616385	0.861464627	0.872655545
2944	0.999481049	0.999492339	0.999969555	0.994751471	0.999999942	0.988837267	0.997103792	0.90060335
2262	0.998844631	0.999932359	0.998515698	0.904175899	0.999999993	0.927007212	0.993644897	0.815675531
745	0.998931997	0.999769226	0.999900029	0.816669755	0.99999975	0.805010846	0.996126506	0.78046623
1597	0.557538567	0.525896316	0.606036743	0.156092176	0.50176869	0.312187757	0.956797428	0.209628173
445	0.037447003	0.001391271	3.39E-08	0.003354706	3.85E-08	0.070330966	0.233786186	0.003217046
3018	0.997438904	0.999923072	0.997661033	0.982021931	0.999999995	0.935035516	0.876508311	0.742549212
645	0.148854005	0.000105908	0.051521315	0.075982751	4.76E-05	0.079715131	0.300939277	0.052447797
1555	0.997692498	0.999993874	0.999825679	0.999816769	1	0.963845165	0.993697003	0.848492781
2054	0.856363865	0.996496948	0.999705725	0.989173811	0.99984005	0.808519439	0.996590947	0.620044986
2334	0.999993546	0.999999633	0.99998265	0.999971617	1	0.999013936	0.997500841	0.867846536
1911	0.994269523	0.992703598	0.992155005	0.953820742	0.999526981	0.956645919	0.986876219	0.723718714
23	0.811673259	0.426177358	0.388084752	0.687517417	0.993639807	0.404612758	0.911432068	0.570686244
2184	0.424247859	0.526607076	0.128986222	0.356993533	0.295478836	0.595775706	0.966869134	0.034039336
3066	0.916661595	0.004119794	0.771336304	0.311633903	0.023333178	0.858065731	0.287835284	0.738207474
2857	0.999982949	0.999991301	0.99880772	0.999949122	1	0.998320932	0.98811314	0.95313346
2187	0.996342135	0.984428113	0.999698351	0.723049117	0.999999661	0.543300801	0.996405507	0.284697764
1098	0.995988519	0.999005215	0.999845549	0.99986475	0.999999999	0.998461432	0.997409543	0.86486616
2562	0.999983289	0.999997751	0.999598846	0.999138718	1	0.998452539	0.996570025	0.905818179
1269	0.006744143	0.000332798	0.009074189	0.006050581	3.27E-06	0.007704532	0.065695561	0.005590748
2559	0.998939454	0.999911643	0.999220373	0.995821496	0.999999993	0.9728983	0.983406139	0.710921526
262	0.824083794	0.997706768	0.932685482	0.997695139	0.996595007	0.913152529	0.962500613	0.656261198
207	0.001426287	4.85E-06	0.000223254	0.003993129	9.83E-06	0.008988708	0.014829722	0.017383181
2616	0.124015594	0.984334707	0.487129055	0.897329757	5.28E-05	0.565058769	0.813679634	0.028607014
154	0.017341181	0.020799326	1.76E-05	0.000357324	2.83E-13	0.036282637	0.447265096	0.001150611
1692	0.533924619	0.84244538	0.158091185	0.01329485	0.000349095	0.458839718	0.89895798	0.00871574
1865	0.979241212	0.615397557	0.971375048	0.971850605	0.993746466	0.977530062	0.572967744	0.632195729
3207	0.999735361	0.999343469	0.99999274	0.999183872	1	0.99881485	0.99687617	0.778011002
1690	0.998684667	0.999998148	0.999985552	0.998255972	0.999999454	0.915351388	0.987769344	0.876866275
31	0.99961932	0.999892256	0.999782359	0.999861847	1	0.997674792	0.986858692	0.952687667
1915	0.151482787	0.020677413	0.001447451	0.257797922	0.177177142	0.360291943	0.94220214	0.025355559
1195	0.980907174	0.965120421	0.977784492	0.945019821	0.967404223	0.993638019	0.992480922	0.920672557
110	0.998862861	0.97141857	0.983509071	0.903679585	0.99999663	0.913407462	0.936159852	0.534053103
2856	0.999772878	0.99999844	0.999845303	0.999808944	1	0.995591068	0.99741093	0.951523371
281	0.077618761	0.002418975	0.045803973	0.361831467	0.020969769	0.05563878	0.521548168	0.115265445
1676	0.762016368	0.774482728	0.528190544	0.708942559	0.254765513	0.540548084	0.875811096	0.066433902
2585	0.999998845	0.999992825	0.999962914	0.999965133	1	0.996823414	0.997107278	0.722864979
2689	0.666001361	0.002742077	0.034684388	0.000255303	1.16E-05	0.627355543	0.710000955	0.207187714
3184	0.03008377	0.000319371	0.996698116	0.124797475	0.992834916	0.935266384	0.996019238	0.011180637
693	0.999997059	0.999999975	0.999975785	0.999849886	1	0.994613044	0.999645248	0.951168054
2833	0.999564787	0.999999329	0.99978215	0.999709012	0.999999999	0.998319404	0.990735796	0.615806017
1530	0.953752467	0.999119757	0.952005363	0.952695179	0.971889349	0.535803373	0.259555326	0.802199526
1776	0.952292064	0.991864756	0.981564266	0.953917381	0.999973857	0.774477218	0.956741367	0.062437411
1905	0.999999559	0.999986542	0.999990548	0.985092894	0.999999999	0.989884958	0.98930227	0.967761308
180	0.125839478	0.110757236	0.079626576	0.000429634	0.280230203	0.111901839	0.31234592	0.065034111
2141	0.998917396	0.996334162	0.999178808	0.987692975	0.999998939	0.966698134	0.728789526	0.795813462
3041	0.000303683	9.69E-05	2.07E-06	8.55E-06	1.23E-07	0.003115681	0.031888478	0.00238412
2828	0.99983186	0.999739884	0.999866532	0.999707804	0.999999957	0.996244388	0.966298989	0.953376498
1005	0.999963062	0.999999607	0.999993368	0.999961958	1	0.998726868	0.993840895	0.947674005
173	0.017883696	0.040389063	0.000802387	0.01666176	9.28E-07	0.608152788	0.885279657	0.006183742
350	0.98205412	0.999165293	0.994624761	0.997173688	0.999788407	0.959665252	0.998975123	0.318313128
1215	0.136276971	0.001993517	0.098699116	0.005551634	4.87E-06	0.001500412	0.353432896	0.018612757
429	0.016544107	0.295231422	0.951529604	0.677614208	0.992954594	0.628150963	0.991305276	0.107287447
2351	0.995291236	0.999780092	0.999923141	0.998471204	0.999998748	0.98977507	0.999331398	0.75105587
2219	0.976544796	0.994113608	0.993343674	0.992041303	0.999978046	0.993630694	0.994434426	0.447374811
2028	0.984616571	0.998814732	0.988631919	0.536977834	0.989199369	0.639892213	0.808259438	0.809032203
3154	0.999235418	0.998534728	0.999922606	0.999888411	1	0.967186992	0.983918452	0.901609326
958	0.99423599	0.924628861	0.999652554	0.885804711	0.999999999	0.936421939	0.997280052	0.80833845
928	0.616936042	0.999595259	0.621575437	0.988557593	0.999830549	0.953201863	0.970703739	0.176699709
1552	0.048180509	0.000256356	0.015994451	0.004591434	1.93E-13	0.349395639	0.331961669	0.04510254
1733	0.962789331	0.460300578	0.820208977	0.083671084	6.06E-09	0.428791703	0.830440016	0.483970509
2430	0.982545461	0.999412951	0.995343664	0.217719744	0.99999969	0.1679219	0.711891344	0.4204398
2682	0.944641024	0.690338205	0.262177908	0.000594122	0.046149873	0.377788919	0.692365154	0.111370932
3226	0.999964959	0.999997104	0.999440966	0.999907447	0.999999995	0.999328991	0.998542049	0.944814112
1529	0.999304307	0.999930285	0.999851431	0.999480446	0.999999466	0.989590718	0.983188634	0.950169836
3175	0.999998621	0.999999973	0.999996959	0.999986232	1	0.999745344	0.999775207	0.947753816
1112	0.000653419	0.224141336	0.005077573	0.835471847	0.001336526	0.691743425	0.388717499	0.020545167
831	0.967481954	0.99987222	0.999183986	0.993704531	0.999826789	0.9671474	0.998444362	0.873039629
278	0.038040575	0.840652573	3.36E-06	0.032712205	0.993726861	0.318723936	0.258436141	0.001642547
2365	0.999949197	0.999973541	0.998582946	0.999711761	0.999999998	0.998918552	0.996583527	0.906400188
1258	0.031164165	0.00258502	0.015698091	0.001946367	2.36E-10	0.012567513	0.000286823	0.033194701
1342	0.568402509	0.014416924	0.087381597	0.003595497	0.000295843	0.075232601	0.03772926	0.407175251
2694	0.069549327	0.731195259	0.015692502	0.33967287	0.192682141	0.039793056	0.515727966	0.061180865
2589	0.000556949	3.17E-08	2.14E-05	0.00082592	6.09E-16	0.001115319	0.020665361	0.001057169
389	0.999741912	0.998300317	0.999169065	0.98744019	0.99999671	0.995744399	0.990552281	0.908445623
1071	0.951378578	0.999951631	0.95987595	0.997826395	0.999634277	0.99470849	0.997895577	0.722705064
2087	0.994755115	0.997731352	0.997991108	0.997771926	0.999999999	0.994346567	0.995843971	0.262292569
982	0.859049163	0.97434654	0.256276191	0.672638943	0.145948539	0.718809922	0.833143836	0.208025891
1007	0.999530437	0.999952162	0.999974259	0.992306973	1	0.994928167	0.997462518	0.772027602
2323	0.991942167	0.998588266	0.996646149	0.993639169	0.912071751	0.970150696	0.999138683	0.792707787
2972	0.999978736	0.999922345	0.999900984	0.999935986	0.999999997	0.989295849	0.988571704	0.911843852
765	0.994246808	0.997578408	0.998995601	0.934632526	0.999998859	0.96921955	0.997131147	0.308194144
1121	4.49E-05	4.62E-08	5.00E-10	0.00086365	1.90E-17	6.39E-05	0.00072092	0.000486586
433	7.05E-06	0.001301021	0.000504021	0.072811344	1.55E-11	0.003900836	0.003337756	0.000150531
2587	0.999997834	0.999995344	0.999998381	0.997961962	1	0.998789988	0.999707361	0.9718524
2645	0.079045244	0.038196792	0.166781823	0.005977392	0.023912355	0.054943848	0.42686843	0.151069568
1545	0.23662838	0.966773542	0.142213377	0.189818571	0.999068089	0.52152236	0.965704021	0.231552694
2397	0.99939763	0.99995285	0.999984228	0.998284551	1	0.952709128	0.985321106	0.753646406
2778	5.56E-05	0.132877703	0.005930975	0.013360875	4.79E-09	0.441003046	0.974805642	0.000366924
2372	0.999995582	0.999999799	0.999991124	0.999914172	1	0.999474175	0.997309296	0.952991316
2608	0.011958282	0.000157267	0.000656076	0.00029365	1.18E-06	0.005683031	0.212832061	0.012389016
423	0.000315837	2.57E-09	3.78E-07	0.000566805	3.25E-13	0.002195413	0.010914874	0.010595023
527	0.978928942	0.977561709	0.999982216	0.999722035	0.999997648	0.986833659	0.96867897	0.743511819
168	0.986048882	0.91067613	0.993740478	0.834933461	0.999973541	0.884682034	0.952553624	0.791203342
911	0.87339776	0.999918478	0.996076713	0.994771227	0.999999358	0.687818315	0.863071186	0.79540886
2969	0.998861327	0.981340319	0.996633541	0.34572482	0.999996429	0.105936923	0.132579154	0.075360983
3194	0.999832911	0.999998727	0.99892544	0.999927076	1	0.989990449	0.998773125	0.970416347
1467	0.035741479	0.010970943	0.001055574	0.002243153	3.00E-12	0.000728218	0.073012124	0.005275685
628	1.98E-05	3.63E-05	4.99E-05	8.48E-06	3.29E-07	1.88E-05	0.00052302	0.000272748
2311	0.999982499	0.999999864	0.999987269	0.998346268	1	0.99634927	0.999811581	0.522465188
2554	0.130261403	0.000470105	0.005444857	4.97E-05	0.069589428	0.00675829	0.092175564	0.008126032
2553	0.999993254	0.999998959	0.999998563	0.987820677	1	0.922504099	0.923348908	0.956739018
2051	0.978338821	0.989913451	0.994374056	0.696709441	0.999990051	0.957673716	0.965489841	0.173698986
163	1.28E-06	1.25E-06	2.42E-05	0.00080071	7.40E-18	0.00621965	0.147374344	0.00078248
725	0.999984659	0.999955485	0.999995398	0.998821198	0.999999997	0.996830047	0.992157999	0.952106951
475	0.926742172	0.572727955	0.25551257	0.168577358	0.568903097	0.25809866	0.201293818	0.145856963
306	0.000595926	0.00884375	0.00507509	0.015210494	3.82E-09	0.010309218	0.030040927	0.001283749
1679	0.999940844	0.999998765	0.999934627	0.99257683	1	0.99875469	0.988607017	0.775383823
229	0.02299449	0.000679691	0.044399409	0.005293984	1.48E-05	0.017658053	0.641600688	0.001421962
2843	0.992892223	0.99919093	0.996647118	0.999541444	0.999740752	0.996809137	0.998183839	0.569085123
755	0.863687471	0.306316262	0.291617407	0.452434275	0.994490222	0.410147901	0.976769248	0.173855642
1082	0.96928525	0.999282724	0.986439632	0.990527885	1	0.96606325	0.995043156	0.92574339
631	0.999994981	0.999999903	0.999973871	0.999981632	1	0.999427375	0.996521493	0.953051498
1260	2.23E-07	1.96E-05	4.65E-05	0.004479677	3.31E-25	0.089184552	0.691836786	0.001578665
2560	0.99999354	0.99999939	0.999955982	0.999160704	1	0.999602538	0.999339399	0.947196954
2350	0.001504758	1.07E-05	0.000211203	0.007470772	3.85E-11	0.003017669	0.177360554	0.000118536
695	0.999747745	0.999875724	0.999947662	0.995768111	0.999999992	0.969667407	0.942700245	0.410109986
77	0.999013874	0.994843218	0.998486608	0.862068524	0.999999877	0.978234606	0.997870713	0.210009803
1956	0.999907285	0.999999469	0.999993808	0.999985732	1	0.996122492	0.997573281	0.914055427
59	0.999858378	0.99835644	0.999776796	0.988220685	0.999999674	0.9826663	0.99599459	0.903605484
2314	0.999997233	0.999999841	0.999999331	0.999848924	1	0.999620018	0.992017566	0.972995507
1823	0.999444284	0.999962323	0.999907862	0.997144497	0.999999998	0.992322486	0.992113068	0.850463204
1608	0.999759345	0.999290948	0.999295032	0.981546118	0.999998097	0.933802207	0.990927744	0.887980329
1752	0.993619505	0.996113141	0.993775112	0.598125623	0.89703878	0.267541532	0.941675746	0.500633962
3060	0.997795605	0.994694109	0.99521728	0.933908747	0.999998834	0.824585433	0.954334957	0.221497373
1822	0.989174697	0.999890532	0.997917563	0.80502394	0.999960699	0.62446585	0.914457779	0.792107011
1154	0.000740253	0.001337302	0.002669474	0.221074967	0.000197636	0.07618104	0.280153291	0.017127798
2108	0.82132673	0.072148682	0.124165809	0.020960873	0.644240301	0.11562438	0.733451005	0.183828775
354	0.024315959	0.00060305	0.000182741	0.001988093	2.67E-06	0.080906382	0.114790667	0.001623883
2669	5.65E-05	5.28E-06	2.95E-05	0.020936285	1.65E-07	0.003256223	0.102283895	7.95E-05
1539	3.96E-08	1.70E-11	9.04E-07	1.86E-05	3.37E-19	6.28E-05	0.001351108	0.000729527
2494	0.999989979	0.999999949	0.999983064	0.999985439	1	0.998334831	0.999520999	0.972526382
38	2.44E-11	2.28E-17	3.56E-12	1.34E-08	4.87E-31	1.38E-07	4.19E-05	0.000332299
1743	0.987990015	0.999683256	0.999915582	0.998962871	0.999999992	0.976226601	0.926745927	0.775488163
1972	0.906964836	0.906827503	0.000462142	0.000572227	1.86E-05	0.002838986	0.001489334	0.000970204
2416	0.996231327	0.999614756	0.999569456	0.994240603	0.999568393	0.972741942	0.996595326	0.707169664
2493	0.996418541	0.999999719	0.999993014	0.9972097	1	0.965495853	0.994467542	0.848951247
2027	0.998238574	0.999987799	0.999454301	0.999463706	0.999339327	0.992415548	0.960398309	0.914622868
2200	0.996051436	0.999804051	0.998984257	0.992902754	0.999996803	0.978456607	0.981556535	0.849865844
1291	0.000559448	0.018180714	0.080769192	0.780692988	0.004747157	0.64548092	0.14603525	0.018363354
1702	0.995070672	0.943854563	0.967923262	0.955296695	0.999936185	0.926093718	0.971093252	0.821954741
1493	0.994614927	0.996950636	0.999433043	0.77208395	0.991647733	0.814244076	0.9860291	0.757810398
2859	1.04E-06	3.06E-10	2.29E-07	1.40E-07	1.88E-17	0.002422823	0.02446109	0.002953991
2297	0.994244495	0.996379918	0.978179764	0.667759627	0.99999249	0.806382626	0.880700998	0.285768583
443	0.988639463	0.877656805	0.999127292	0.222000903	0.999625992	0.009461222	0.277629345	0.08919392
2825	0.994899908	0.995171575	0.996848058	0.99927011	0.999998784	0.992771929	0.990272052	0.753619416
2079	0.419502585	0.000282327	0.083764781	0.000868044	2.94E-05	0.162568038	0.604235361	0.018698462
2852	0.999882455	0.999987154	0.999928752	0.991257584	1	0.998980643	0.999768678	0.941568184
953	0.85474527	0.561431459	0.714392494	0.932013074	0.942044459	0.935323647	0.883325824	0.8618162
2970	0.999849198	0.999972224	0.999177341	0.999688747	0.999999839	0.99866109	0.997058073	0.952578242
570	0.910718995	0.988911753	0.99702697	0.999295588	0.994335962	0.822713415	0.832195614	0.682644123
1377	0.086174917	0.000163267	0.000371932	0.002333049	2.31E-06	0.022685625	0.108375962	0.048694443
683	0.008132238	0.036546133	0.004083748	6.59E-06	0.001289781	0.002840427	0.161192359	0.007944687
1191	0.976749996	0.999441197	0.997931665	0.993784081	0.999999975	0.971645142	0.997525588	0.929036727
2437	0.996570436	0.806092203	0.646747662	0.57736645	0.997893256	0.588120587	0.8213299	0.144864183
1754	0.006680115	4.40E-05	0.000280768	0.003117837	6.57E-12	0.02609198	0.029173137	0.002196452
1448	0.184495067	0.533708319	0.006959863	0.111834497	1.57E-05	0.200406526	0.677460736	0.072946974
1938	0.999346941	0.999572772	0.996774765	0.999964903	0.999999917	0.996879471	0.987877899	0.915106758
947	0.874700943	0.994673456	0.955055564	0.979173775	0.989828838	0.954815694	0.988577363	0.763318253
192	0.971272825	0.998488041	0.993234209	0.018377201	0.99967358	0.069074197	0.940533413	0.038954302
465	0.17272455	0.868121279	0.315692827	0.693607922	0.352643248	0.1557311	0.395226409	0.222394403
3205	0.99999355	0.999977883	0.999638012	0.99924073	0.999999999	0.997777431	0.993126645	0.854130165
1416	0.751128197	0.020383955	0.016330193	0.690369028	0.826661715	0.10476989	0.814922737	0.058234268
351	0.00065027	0.001592128	7.95E-06	0.012206252	4.70E-08	0.115284108	0.483286811	0.000174765
2715	0.001442333	4.13E-05	3.64E-06	0.087710576	4.25E-15	0.00350478	0.416194549	0.00889946
1123	0.988687042	0.99960819	0.978965817	0.972893012	0.999646638	0.961602144	0.99511641	0.825832816
851	0.795259408	0.999645405	0.81883507	0.998699679	0.999722552	0.813855052	0.997175297	0.861836284
736	0.951554205	0.892968411	0.915166355	0.829776706	0.019771038	0.116223481	0.994699716	0.021113727
940	0.975712287	0.786789045	0.848667557	0.287514858	0.998229713	0.428323158	0.959625456	0.457854873
519	0.933450637	0.999181757	0.931982332	0.982576225	0.953702708	0.931722322	0.994622965	0.542876107
2023	0.999952288	0.999954277	0.999988352	0.999942663	1	0.999070924	0.975005726	0.953919288
1920	0.25050899	0.083077471	0.00095141	0.002133601	2.03E-08	0.02988159	0.441282593	0.003123915
2646	0.255985293	0.183373531	0.011946204	0.05781746	0.218628854	0.052576985	0.164998683	0.081897764
2752	0.999992506	0.999884715	0.999976986	0.999812989	0.999999936	0.999349563	0.998848793	0.952844815
2198	0.988144256	0.999983171	0.995205225	0.998238973	0.999999768	0.984998977	0.991211147	0.855353635
2624	0.004456475	0.00031135	0.000890214	0.836563862	1.58E-07	0.817055724	0.000894214	0.000566699
552	0.990394099	0.994718481	0.943266187	0.520543763	0.960171327	0.679846603	0.711727657	0.473262066
2678	0.999057766	0.999883824	0.999631495	0.987874686	0.999998224	0.968114047	0.999375935	0.90117028
1704	0.566062059	0.266875314	0.122854663	0.049355362	0.396309604	0.076694535	0.579651055	0.285864998
1093	0.999358135	0.999992599	0.999121642	0.999990987	1	0.998758827	0.997812621	0.920110971
1319	0.004587435	0.000138511	0.000262973	0.00370026	1.84E-05	0.003958794	0.002422532	0.012178688
2471	0.92796632	0.974847753	0.109614362	0.609639551	0.213015876	0.893496109	0.969449891	0.203362083
988	0.997836045	0.999994536	0.999852598	0.999370276	1	0.993497865	0.993852213	0.775130478
208	0.999941325	0.999995673	0.999928723	0.999913114	0.999999999	0.998756264	0.997531683	0.847343058
2117	0.999828413	0.996884814	0.999256842	0.998428377	0.999999984	0.997318553	0.990604027	0.777809068
2922	0.988184492	0.999750776	0.983137705	0.958798405	0.999591926	0.998442383	0.996333457	0.744155351
2525	0.999600081	0.999700718	0.998291165	0.994174101	1	0.99792647	0.999612124	0.96986548
2017	0.996448809	0.999904882	0.999667396	0.994411253	0.999999999	0.96781622	0.968615358	0.840054992
1344	0.993612038	0.999469936	0.999926903	0.994070876	0.999972357	0.960370839	0.995748401	0.895125505
512	0.806445457	0.974552617	0.977063371	0.736074226	0.651292691	0.464056672	0.865396826	0.244694289
1611	0.879711507	0.992923275	0.925725788	0.991831112	0.99999999	0.960603047	0.993265061	0.403139761
1078	0.371412292	0.509785762	0.744239033	0.15241818	0.655626579	0.698167217	0.593900906	0.131712563
2966	0.009511496	8.07E-05	0.067783683	0.032131256	0.003653025	0.005948913	0.211493241	0.035469363
2700	0.998636532	0.999556566	0.999669425	0.999829234	0.999999998	0.998483568	0.991252745	0.91479711
249	0.000196609	0.002182876	0.000525767	0.011535025	0.001067973	0.009289861	0.022482033	0.001538077
3245	0.381185773	0.969342071	0.53309003	0.918375674	0.999869377	0.533029701	0.745011932	0.460648057
1364	0.995691008	0.997727963	0.990726881	0.985021726	0.999998651	0.899805152	0.9205929	0.927290251
2674	0.014230417	0.752010616	0.852642931	0.949012133	0.002014588	0.705273985	0.987892859	0.024707492
277	0.988952896	0.953014662	0.981531383	0.109435357	0.999996134	0.068359552	0.593976707	0.061755856
2975	0.999659582	0.923603569	0.999394297	0.977696328	0.999999504	0.915200812	0.776846836	0.882607137
2950	0.002517297	0.054025372	0.074377698	0.018170123	1.12E-13	0.047439722	0.157876846	0.040753558
2946	0.994874405	0.999600296	0.996468691	0.907052305	0.994243707	0.95385771	0.980456961	0.912064732
2735	0.001961926	0.007256949	1.31E-08	0.000842491	2.16E-13	0.013948012	0.140887389	0.002321085
360	0.994759055	0.999996572	0.996914831	0.999954617	0.999999915	0.99663412	0.997252663	0.901939267
2396	0.999914718	0.999941743	0.999846877	0.999312772	0.999999771	0.985562756	0.903435373	0.945840724
2910	0.999971086	0.999998832	0.999969897	0.999855985	1	0.992434182	0.986857289	0.945917261
1781	0.999383311	0.999998708	0.999948087	0.999145496	0.999999965	0.984386397	0.995642579	0.770142995
1208	0.999054403	0.993613406	0.943255654	0.890411322	0.999999997	0.96612584	0.896748023	0.880583405
22	0.998706161	0.985186744	0.999555104	0.965413798	0.999999994	0.827901465	0.698386718	0.814696822
3109	6.28E-05	0.002097582	0.000164219	0.004672713	7.47E-08	0.01955387	0.186177454	9.89E-05
1663	0.350036351	0.000659619	0.028756923	0.025045599	0.000113301	0.228758402	0.57934236	0.007272904
2403	0.987706393	0.997758654	0.989025328	0.840676432	0.999149463	0.883606245	0.90439298	0.770431372
2180	0.980691853	0.655169057	0.987731542	0.511922452	0.999999768	0.90426271	0.987096557	0.442317062
1944	0.002149091	0.783672632	0.005028301	0.027216023	1.69E-05	0.003387532	0.867375003	9.59E-05
1256	0.670293165	0.996832752	0.993899344	0.995478098	0.981207785	0.692919147	0.995130714	0.580229893
1395	0.037019204	0.001844632	0.001263841	0.020988693	0.000308332	0.057244912	0.271187886	0.037057126
135	0.00206044	0.793038342	0.004154538	0.134201134	0.035534234	0.107926476	0.850728382	0.012496464
76	0.999129937	0.999771429	0.999753463	0.955638139	0.999999998	0.922799201	0.992731963	0.931991128
2800	0.031973754	0.007501345	0.02136666	0.005900742	2.97E-06	0.013075169	0.035163686	0.00843792
1522	0.999998778	0.999999922	0.999998574	0.999712094	1	0.998082195	0.999697069	0.952340994
1410	0.995701925	0.965828874	0.807896263	0.692593229	0.999218089	0.637731681	0.576433859	0.378109462
1066	0.999627831	0.999995113	0.999990942	0.999788161	0.999999934	0.99833067	0.999721222	0.866877069
2996	0.002189658	0.041186107	0.000449352	2.82E-05	7.38E-09	0.017753332	0.397146759	0.002031603
1827	0.21092489	0.85998785	0.018380209	0.021191441	0.012299658	0.644763292	0.781246397	0.012292716
543	0.99845875	0.999335134	0.997578572	0.973491405	0.999999998	0.983610239	0.996443975	0.835890133
1912	0.98972266	0.98505955	0.963873006	0.951798465	0.999999959	0.960035097	0.99309057	0.830333215
369	0.978901982	0.999947343	0.991172502	0.995521843	0.999999136	0.968609929	0.999561108	0.733289088
2776	0.999550419	0.999935861	0.999341278	0.999668885	0.999999929	0.999533539	0.998245979	0.758568429
1285	0.008890844	8.16E-06	9.67E-05	0.000375347	4.67E-06	0.013888366	0.117675045	0.001032738
3052	0.999997704	0.999999843	0.999900133	0.999983172	1	0.999770937	0.995769784	0.972993129
580	0.331558191	0.005640565	0.000551153	0.000414948	1.65E-07	0.030499004	0.044100724	0.157644882
2321	0.999971864	0.999985995	0.999975181	0.999913524	1	0.998684209	0.999699969	0.969454097
2144	0.367806959	0.006514936	0.200514852	0.03058586	0.420760468	0.118751893	0.003167966	0.164854429
1204	0.793263991	0.94448937	0.890708689	0.919777406	0.9999989	0.713655369	0.912960945	0.165294761
1177	0.933082331	0.075557574	0.094736683	0.101868071	0.898187573	0.02820738	0.884306349	0.009251566
2092	0.999954775	0.999990924	0.999978281	0.999953458	1	0.994295255	0.98032247	0.830621299
3030	0.003572466	3.85E-06	0.006281902	0.003190828	5.34E-08	0.029674281	0.391404166	0.005874626
460	0.249486086	0.997660173	0.375960501	0.624620829	0.972710251	0.397023507	0.393791685	0.473679626
2750	7.45E-05	0.000391505	5.30E-05	0.037920343	2.68E-10	0.107003007	0.201161763	0.009942643
2768	0.996914473	0.999945093	0.996646058	0.974714796	0.999949344	0.976520993	0.948427965	0.765155589
1129	0.017074403	0.024292217	0.01565017	8.92E-05	4.94E-08	0.005616093	0.121599581	0.000750323
2286	0.143403762	0.848032712	0.702902342	0.978435822	0.986504367	0.566560884	0.983677558	0.056596045
411	0.089060301	0.213601336	0.002631032	0.111689454	0.000603397	0.176273586	0.392835636	0.012998184
162	0.99756496	0.994513982	0.995436501	0.987561771	0.999992234	0.988718847	0.961615792	0.945659082
2367	0.999975052	0.999984329	0.999966627	0.999969769	1	0.999048501	0.999153388	0.915313863
1276	0.999400902	0.999883925	0.996086319	0.96581748	0.999963242	0.774450846	0.857578832	0.835507357
2643	0.038726895	0.000475592	0.000193812	0.357680795	2.58E-08	0.042266233	0.343040478	0.008549117
2727	0.999601653	0.999999355	0.999429561	0.999179393	1	0.991536468	0.963675308	0.946768676
2491	0.997811273	0.999878178	0.99657283	0.999895151	0.999999859	0.996724919	0.999665846	0.967757281
2507	0.999866426	0.999999412	0.999994076	0.999273904	1	0.979966153	0.993508448	0.940851223
653	0.040203324	0.00080607	0.085074229	0.022723783	0.000532943	0.080904533	0.103352436	0.067760027
726	0.000105721	1.42E-05	4.11E-08	9.36E-06	7.99E-16	0.000232254	0.001356491	0.000730634
1170	0.971434405	0.98879665	0.961706156	0.829949712	0.999875472	0.374801254	0.436405186	0.626382734
1404	0.998538381	0.002837014	0.000872817	0.055233051	0.957226785	0.258880196	0.977509516	0.005695473
1042	0.983578522	0.982190026	0.99556691	0.978321435	0.999441208	0.952582743	0.997174947	0.227640701
2325	0.994912958	0.997824569	0.9645606	0.998624631	0.99990075	0.994761569	0.999374371	0.61710469
3149	0.953324779	0.996122855	0.996645109	0.603490829	0.997243233	0.622147736	0.973499532	0.727207299
2328	0.999294826	0.999114963	0.977652768	0.902307527	0.999998194	0.627247726	0.545648305	0.690739875
2456	0.999997328	0.999999904	0.999964144	0.999836298	1	0.998869043	0.999711304	0.947362758
2414	0.999230848	0.999888616	0.998540029	0.995227506	0.999999957	0.969677386	0.993136603	0.852424709
1464	0.022362503	0.001195759	0.009532799	0.001473116	6.63E-10	0.075824435	0.450055748	0.001644145
1929	0.116433818	0.00567987	0.01815992	0.241103029	2.06E-05	0.436746905	0.612287419	0.104524959
727	0.292751721	0.002883084	0.369535182	0.017038544	3.61E-06	0.537764703	0.742019891	0.044439973
694	0.000180854	5.62E-07	0.000222932	0.001806705	7.58E-16	0.004037629	0.019691391	0.001371098
2988	0.995227169	0.643249544	0.542168634	0.077527343	0.932720056	0.76848924	0.997549907	0.042547391
1283	0.915045549	0.203967748	0.003823396	0.11034391	4.70E-05	0.79169683	0.836201786	0.009322872
2951	1.46E-07	0.001586607	0.000595587	0.002481764	0.000285433	0.000218661	0.021698856	0.00041496
1065	0.999797178	0.999997812	0.99989861	0.9982343	0.999999996	0.991787015	0.997545483	0.609392952
2631	0.000172647	7.20E-05	0.072698346	0.580760344	1.20E-05	0.303567648	0.694028272	0.042045922
3162	0.964263688	0.988629419	0.948862928	0.990199153	1	0.68365791	0.937741025	0.60753556
1534	0.999946073	0.99956101	0.999954432	0.997911703	0.999999953	0.995046175	0.990937132	0.951514226
2315	0.999840442	0.999999168	0.999815897	0.99959541	1	0.998515218	0.99987958	0.458512126
3188	0.999783833	0.998409841	0.999886189	0.98562224	0.999979681	0.984984622	0.971957923	0.666926191
2726	0.99999626	0.999998684	0.999983566	0.999822489	1	0.999040851	0.999234197	0.947441376
1766	0.999628813	0.999974758	0.99781103	0.999885663	0.999999945	0.998103341	0.997617502	0.95235706
2784	0.968091521	0.9997417	0.959878365	0.999476688	0.999993876	0.990849131	0.987433418	0.884128426
603	0.999977735	0.999610631	0.999469224	0.929831537	0.999998656	0.965140767	0.98968598	0.71457774
2925	0.999973458	0.999985468	0.999867102	0.999320932	0.999795415	0.991323779	0.996287223	0.944726082
1490	0.993980194	0.644831496	0.99089431	0.315013455	0.430239194	0.856269335	0.322578625	0.684834789
87	0.926571442	0.008820034	0.974553928	0.070661617	0.000617164	0.952179122	0.508508412	0.540013647
2861	0.022375701	0.013853625	0.016313704	0.098452218	0.088241603	0.000794278	0.497758769	0.010042809
877	0.133501582	0.983454659	0.018387725	0.116814938	0.921664847	0.633685443	0.709624211	0.019483289
2838	0.999614522	0.999979293	0.999359736	0.999089736	1	0.996607829	0.999143362	0.951531154
515	0.870779206	0.515707009	0.469420612	0.811679201	0.998597596	0.417424254	0.982108568	0.226770987
187	9.21E-06	8.03E-05	0.000170789	0.085988853	0.094757316	0.004517309	0.013401509	0.004418711
2212	0.999985422	0.999998858	0.999887398	0.999966912	1	0.999565642	0.997423903	0.915712972
225	1.68E-06	7.97E-12	7.35E-07	0.00019602	3.61E-14	4.62E-07	2.06E-05	0.000134604
2450	0.999989586	0.999999628	0.999998659	0.999933983	0.999999131	0.996363761	0.997735743	0.866358842
375	0.941376254	0.695305352	0.015672081	0.952657689	7.10E-07	0.976639536	0.993929505	0.574847413
1081	0.999988641	0.999990028	0.999788978	0.993093339	1	0.993720286	0.969261914	0.828719905
1949	0.037919861	0.976947887	0.039327166	0.982363469	0.953119639	0.528376128	0.712539648	0.377950002
402	0.148188354	0.866158229	0.437205304	1.95E-05	0.947376503	0.3659209	0.104316608	0.00874492
719	0.798242041	0.02766684	0.967491387	0.006442181	0.09246583	0.9452837	0.135951947	0.89214805
2475	0.999877371	0.997757743	0.997967134	0.996635149	0.999976677	0.99549427	0.963555189	0.950067109
1829	0.801930166	0.999740278	0.994810713	0.993219794	0.999999792	0.758425328	0.999473901	0.197311506
2681	0.029879772	0.045026833	0.221648547	0.049919164	0.001592922	0.479821194	0.504576731	0.096684402
1730	0.999875668	0.999937555	0.999976321	0.998782757	0.999999981	0.97940018	0.992705407	0.748125233
607	0.521441529	0.965105605	0.474967156	0.53970301	0.860020247	0.815434713	0.965730452	0.205609874
363	0.00070284	0.000516834	1.03E-05	5.44E-05	6.47E-16	0.004518462	0.011514273	0.001484444
2909	0.000150557	0.000423157	0.004552863	0.0903421	0.000519104	0.197098019	0.70508394	0.00195805
3076	0.999958803	0.999976974	0.999964938	0.998839911	1	0.991318798	0.997773451	0.52115119
584	0.059824669	0.004949202	0.084959393	0.924291151	0.021508853	0.808287286	0.978454196	0.141130773
2217	0.991114595	0.999980266	0.999423347	0.999152167	0.999999954	0.966299871	0.999422889	0.680645386
2947	0.999480015	0.995768809	0.999389148	0.983445358	0.999999932	0.993472025	0.996838212	0.857988831
2271	0.99433553	0.994530738	0.998636095	0.819137306	0.999999959	0.866778032	0.998993448	0.835299777
2709	0.993867265	0.999923998	0.997188495	0.857888674	0.997121892	0.848428449	0.962781064	0.689678059
1834	0.999043989	0.99998158	0.998951161	0.990793373	0.999309796	0.871553577	0.920814549	0.867501206
2906	0.99954776	0.999975517	0.99967699	0.920492835	0.999999783	0.976582895	0.986403355	0.707890055
1318	0.287784234	0.992270956	0.987872056	0.92640077	0.999998483	0.191179286	0.98867978	0.049860505
2460	0.999960763	0.999998414	0.999924543	0.998650933	0.999999955	0.998193884	0.999634432	0.914207962
702	0.000342223	0.000114056	2.93E-05	0.007625401	3.00E-10	0.006201494	0.382141238	0.002255321
1367	0.999943902	0.999947123	0.99774524	0.975508491	0.999999887	0.981674079	0.998594807	0.942533247
3035	0.999985353	0.999999712	0.999997264	0.999991944	1	0.998644027	0.99642506	0.95024158
1707	0.042524796	2.93E-05	7.36E-07	4.01E-06	2.00E-20	9.48E-05	0.005561914	0.034269925
1272	0.011791229	4.30E-07	0.000285499	1.60E-05	7.19E-11	0.005020237	0.334572878	0.002741402
1479	0.010251775	0.512210529	0.033110802	0.042618763	0.139155938	0.077246069	0.661626488	0.028005425
1714	0.993672829	0.999879427	0.999772535	0.993229303	0.99759335	0.988085555	0.996983294	0.637803047
1852	0.125127085	0.994560683	0.066755803	0.206061608	0.357611345	0.740486679	0.989139792	0.035453181
2263	0.999800208	0.999998385	0.999996921	0.999269666	1	0.999320931	0.992289887	0.906457941
1209	0.009266088	0.000947822	0.001443864	0.001603791	6.25E-13	0.297117651	0.324672729	0.05066145
1106	0.193939948	0.191489749	0.00253462	0.44094003	1.55E-05	0.102421875	0.440300336	0.060237369
418	0.103400513	0.358203005	0.087170022	0.000624287	9.76E-11	0.224899875	0.570639778	0.074764295
609	0.085875403	0.991481613	0.775673865	0.772645674	0.964057917	0.022071339	0.934051532	0.012350134
855	0.931491052	0.997804122	0.943769792	0.903902984	0.997789667	0.849844714	0.916230517	0.679222855
3113	0.764421722	0.999490456	0.94079	0.763406087	0.77725007	0.399318911	0.997479866	0.026888649
753	0.264251514	0.012127471	0.017670189	0.003201997	0.94131856	0.024846829	0.760746032	0.002823132
1891	0.236736754	0.254661477	0.891351722	0.656812489	0.910691816	0.974779585	0.960695879	0.032340934
2401	0.556109733	2.51E-06	0.099492596	0.011078442	3.72E-05	0.591906836	0.716246409	0.190834588
1058	0.999872091	0.999847848	0.999868821	0.970572574	0.999999992	0.946179428	0.999203484	0.931312092
598	0.999991212	0.999999371	0.999990608	0.99995673	1	0.998492158	0.967661992	0.954142944
1454	0.85874323	0.957741122	0.951096777	0.977142993	0.999999995	0.132859551	0.273204071	0.146105842
863	0.065507807	0.123126659	0.336401387	0.012258425	3.27E-08	0.266103637	0.514821817	0.084721646
109	0.036615321	0.3808575	0.005709854	0.209564434	0.000106033	0.080798984	0.954596642	0.000490346
2357	0.999982487	0.999999925	0.999973484	0.999942905	1	0.998722357	0.999721213	0.906055507
2803	0.99997014	0.999996258	0.999860199	0.999956962	1	0.994704032	0.988227184	0.905301725
670	0.998353017	0.999998571	0.999839655	0.999663643	1	0.995605006	0.999634597	0.241225088
993	0.99979645	0.999998497	0.999913089	0.999770679	0.999999999	0.997918944	0.999295332	0.777417614
2780	0.993281076	0.999308716	0.991918618	0.999630119	0.999857006	0.992483678	0.979979002	0.775088642
3008	0.990819913	0.999357003	0.999668077	0.992904729	0.998689327	0.969125058	0.996353558	0.298266713
1392	0.812862798	0.363124357	0.053334189	0.269111884	0.010595582	0.519646454	0.713973094	0.174943854
1299	0.054548395	0.863403408	0.065863726	0.694218851	0.641831814	0.139837876	0.324550818	0.463679706
181	0.027805826	0.007390066	0.001128734	0.025154632	0.005319616	0.034210013	0.213954541	0.006905314
1807	0.207108544	0.007287546	1.67E-05	0.10915107	0.887525072	0.008472996	0.566012335	0.021274884
2421	0.99990154	0.999998265	0.999981376	0.999951329	1	0.999312701	0.992682473	0.868566395
3115	0.924841679	0.756260873	0.998505032	0.771304191	0.988653534	0.984744914	0.998941741	0.907237155
1297	0.112559808	0.997776401	0.201565918	0.982222828	0.999993216	0.888823882	0.954043611	0.104093751
1000	0.999315477	0.999996555	0.999911524	0.999970146	1	0.997693263	0.993576095	0.946907226
761	0.873943405	0.999901311	0.959265839	0.935605243	0.999999472	0.668121241	0.93215767	0.668676251
3006	0.887431595	0.963924012	0.693247692	0.83438535	7.21E-06	0.652558639	0.934594069	0.154232411
2962	0.097768825	4.94E-09	3.42E-05	0.000161122	1.88E-10	5.54E-05	0.0168867	0.055077649
2057	0.954141833	0.999998783	0.999790043	0.998062861	0.999999858	0.947356942	0.998774167	0.907100445
2074	0.107742059	0.002007486	0.117307118	0.004431552	5.95E-07	0.112686417	0.007277447	0.156554973
2734	0.979430513	0.999768242	0.992347892	0.992293204	0.984377718	0.982020725	0.978915856	0.140718262
272	0.88855979	0.959837447	0.692346073	0.727636413	0.999371685	0.92479157	0.915035054	0.673028703
1277	0.001745755	0.00020447	0.004651708	0.744411385	2.93E-10	0.437316793	0.902935652	0.128029327
2619	0.000773658	1.46E-05	0.000752472	0.049701026	4.22E-12	0.028759361	0.042904856	0.0003298
616	0.996881279	0.999697615	0.995641358	0.980988461	0.999872601	0.988886056	0.900854293	0.942765823
2290	0.79960125	0.939609605	0.707243039	0.693620815	0.99314348	0.967688016	0.687322361	0.754874254
1560	0.982304623	0.999898749	0.988442729	0.866990425	1	0.939661337	0.982205185	0.207901404
3059	0.999936413	0.999935166	0.999990069	0.999591211	1	0.992934815	0.999179659	0.669923314
3023	0.999887456	0.999997958	0.999988	0.99898817	1	0.994251839	0.995944679	0.918366422
2677	0.868139692	0.926472744	0.838960566	0.062659687	0.2456752	0.172547609	0.85075081	0.056320034
2374	0.99716535	0.999993311	0.999899685	0.999843659	1	0.993645347	0.99618421	0.902520456
2981	0.829680728	0.003448252	0.09121631	0.000156945	0.111229103	0.04355822	0.342738115	0.107662805
1764	0.351403081	0.439845045	0.849773313	0.480656657	0.000976315	0.571032411	0.708381089	0.264786898
156	0.003201365	0.001613319	1.76E-06	0.000778112	0.000897929	0.021010952	0.478008841	8.19E-05
659	0.062331832	0.987044396	0.825930505	0.994389362	0.999076775	0.011318466	0.785885196	0.177224112
1708	0.997876246	0.879312201	0.997021503	0.509537534	0.999995674	0.671396566	0.971367415	0.281986537
2805	0.957195671	0.988904363	0.980763272	0.998160572	0.999999949	0.951829419	0.888355629	0.757923339
1736	0.999912431	0.99926229	0.999970861	0.99251866	0.99999997	0.95819838	0.992585671	0.93974546
2214	0.99986102	0.999939287	0.998896977	0.984935496	0.999999986	0.992122499	0.990719592	0.940003477
2486	0.999982076	0.999998584	0.999946916	0.9999822	0.999999997	0.996695938	0.997581606	0.757489831
1557	0.999032686	0.999996782	0.999304226	0.999914322	1	0.999049627	0.999633061	0.952047408
2983	0.999702773	0.999931439	0.999379498	0.991895601	0.997948888	0.994881555	0.997282455	0.771229205
2766	0.001297136	0.124562747	2.63E-05	0.036949685	0.000326956	0.028612759	0.419478668	0.000726638
28	0.951248202	0.992446756	0.999815729	0.966407183	0.999921729	0.849411983	0.914616482	0.837798749
2638	0.006112037	5.93E-05	0.003553398	0.037021829	6.64E-08	0.079176901	0.014565072	0.053628077
1087	0.988745206	0.993351041	0.998561446	0.998499871	0.996104922	0.99432373	0.998067622	0.60445809
1639	0.999516038	0.999871528	0.964123104	0.561885385	0.999998165	0.842809002	0.96594729	0.460580292
665	0.998790238	0.999975188	0.999901384	0.999883072	0.999999941	0.992352604	0.990725427	0.912415919
1010	0.99267746	0.999532253	0.999700752	0.996286788	0.999880922	0.984579456	0.993273105	0.767451826
1669	0.996211151	0.998328379	0.999294514	0.96325905	0.999884967	0.948855494	0.993977581	0.89221048
46	0.98316572	0.871450408	0.808061665	0.065236929	0.998427239	0.379937712	0.769868604	0.054306463
2539	0.990761748	0.999054511	0.986464829	0.085005161	0.999997921	0.182636801	0.404304205	0.065423754
1165	0.000959199	0.000448171	0.000629517	0.556420122	4.51E-08	0.254181436	0.304972143	0.008292908
3236	0.46825461	0.992293686	0.416147291	0.389906018	0.20974019	0.248215288	0.881258141	0.10482939
20	0.014421545	0.000191926	4.33E-06	0.001044847	1.42E-05	0.00039801	0.045095772	0.016166227
2748	0.988157322	0.999866547	0.997362733	0.993726364	0.999830036	0.945531234	0.980996422	0.747479895
1398	0.99949392	0.994984372	0.995977919	0.974995271	0.999993016	0.992700385	0.987509978	0.636582366
720	0.953465022	0.298485552	0.977456056	0.233691405	0.999929078	0.891296857	0.93731827	0.534528776
884	0.999969315	0.999999853	0.999995982	0.9993238	0.999999978	0.999400381	0.999662307	0.905961575
691	0.437515826	0.930710318	0.549776343	0.101033527	0.996142642	0.24775539	0.303639944	0.041971643
1339	0.998885268	0.239520867	0.930803926	0.008070788	0.000148439	0.937767482	0.075744927	0.843399582
1879	0.999174915	0.999980834	0.999774089	0.999590797	0.999999995	0.987696962	0.971724538	0.864888889
1069	0.8658685	0.999899233	0.987251804	0.99992373	1	0.896844316	0.999193378	0.655753215
2434	0.999580507	0.999114713	0.999957589	0.999052358	0.998792047	0.987334505	0.929572909	0.686149793
45	0.003744933	0.004682887	0.003065597	0.001897496	0.009437268	0.035862678	0.191004414	0.029615746
2729	0.999403466	0.99999904	0.998929747	0.999960375	1	0.996556682	0.997167665	0.905011021
2546	0.999911843	0.999999887	0.999988868	0.999836806	1	0.985709039	0.996579264	0.909258307
904	0.998902151	0.97814517	0.988201179	0.308565116	0.98954204	0.008166276	0.012728516	0.358117734
1877	0.99948356	0.999926769	0.999848999	0.999913009	0.999999944	0.99658742	0.989748985	0.968981501
2765	0.98877611	0.999898766	0.999417013	0.986200198	0.998613589	0.915197751	0.995115038	0.728543963
1816	0.999996728	0.999997104	0.999912387	0.999978785	1	0.999189424	0.990561218	0.948048149
830	0.897331908	0.048482285	0.854913071	0.000228626	4.71E-07	0.813414394	0.281683028	0.648400978
2259	0.99115003	0.999897768	0.990476168	0.941366506	0.999919071	0.570720257	0.672002835	0.178159302
2161	0.999986363	0.999885565	0.999874944	0.999446127	0.99999999	0.998081851	0.993881286	0.75882496
1634	0.136402607	0.850889026	0.054985512	0.708333525	0.999611596	0.124644698	0.79321769	0.259272423
2431	0.999997597	0.999992335	0.999987583	0.997280753	1	0.992016461	0.989680572	0.864326356
668	0.999387899	0.997207646	0.998833054	0.987014837	0.999990464	0.994113609	0.997034409	0.859452377
1635	0.999975246	0.999991734	0.999990176	0.99970923	1	0.990926253	0.998303275	0.456051521
2301	0.998465583	0.999999188	0.999987248	0.999796504	1	0.973842098	0.995471491	0.763988591
565	0.002790207	0.003071624	0.002102917	0.88718438	1.64E-13	0.513972204	0.994090932	0.03359009
1884	0.998188855	0.999944874	0.996944662	0.991975247	0.999883248	0.977623581	0.993788863	0.945319723
2550	0.995626948	0.99969029	0.998634941	0.998598106	0.999999902	0.962111376	0.999362007	0.937459711
1824	0.998703316	0.941653577	0.997978187	0.903345607	0.99999331	0.969006176	0.993563894	0.933100321
2941	0.996127142	0.999780627	0.992636657	0.991838537	0.99972175	0.98867498	0.996722431	0.604540432
540	0.96679117	0.994782892	0.998182208	0.990825576	0.999923943	0.943444724	0.989412259	0.493900994
1739	0.758311537	0.021962485	0.843741562	0.621003292	0.052706731	0.847388115	0.051154942	0.774111445
2841	0.364036047	0.415392874	0.452077147	0.317228695	0.073122028	0.4845318	0.909261626	0.050211035
1713	0.876484071	0.987437333	0.997259444	0.910854169	0.047936687	0.340304989	0.993895421	0.129403667
2211	0.999927708	0.999995697	0.999988271	0.995954144	1	0.986345899	0.985918655	0.906958543
885	0.812274127	0.364420527	0.042561114	0.068770972	0.991539445	0.091422914	0.842680782	0.003672163
1349	0.033367826	0.767199097	0.996007505	0.957702855	0.000556355	0.94506474	0.861462629	0.020627038
381	0.639235756	0.036644866	0.036361755	0.082857682	3.88E-06	0.078630022	0.157588285	0.479046236
1411	0.925769246	0.997006375	0.954199136	0.992277721	0.972843058	0.971824775	0.999573404	0.174146258
814	0.999396769	0.994487462	0.994694339	0.988134065	0.999997604	0.974602357	0.993340417	0.762771242
733	0.825380106	0.844494407	0.505207423	0.865838538	0.322598423	0.85118853	0.789691904	0.561015273
689	0.746631717	0.241866133	0.748518893	0.010015491	2.25E-06	0.138597183	0.851336261	0.019455487
2008	0.222955764	0.151067199	0.063117631	0.234565635	0.943396524	0.142761491	0.987639036	0.201976443
1001	0.99992886	0.999997435	0.999995649	0.999236709	1	0.998366238	0.999709312	0.952205304
55	0.217436383	1.27E-05	0.02310762	0.002601619	1.03E-07	0.153110034	0.263742701	0.035772866
795	0.994929715	0.999991751	0.998492648	0.999911668	1	0.989937106	0.996729758	0.899710261
1076	0.689881058	0.625937728	0.120299223	0.456069759	0.997097703	0.643137623	0.614098853	0.468973937
1756	0.999987148	0.999976795	0.999988049	0.991148523	1	0.99880769	0.999154585	0.847972314
2247	0.999612457	0.999999433	0.999782266	0.998896309	1	0.994024529	0.997192535	0.827139589
2785	0.085760519	8.76E-05	0.044267132	0.078497369	0.005029442	0.008568901	0.166369917	0.050698105
545	0.562771753	0.64293807	0.039026432	0.689527872	0.00046108	0.933569957	0.979233727	0.025646359
888	0.999732483	0.999995567	0.999965382	0.999817057	1	0.995882252	0.998629497	0.776407358
817	0.003958144	1.08E-06	0.00752443	0.009732881	1.36E-05	0.002901939	0.052859063	0.002137133
773	0.617503033	0.003606595	0.742624274	0.448289732	0.350469258	0.694126848	0.001322176	0.655017146
2964	0.122953721	1.98E-08	6.80E-05	0.000111656	1.87E-08	0.074153329	0.209147769	0.041579118
1488	0.262384526	1.98E-08	0.005287855	0.123060679	3.79E-06	0.201158385	0.356087244	0.051006134
2902	0.271512394	0.088514053	0.051054184	0.115652153	0.026778081	0.422069706	0.850228058	0.057474255
2630	0.027798006	0.007709326	0.241107712	0.015246311	1.54E-06	0.133357221	0.06144065	0.231651122
1471	0.999453844	0.965873686	0.987241763	0.931830658	0.99873527	0.980370617	0.986371857	0.89534439
2447	0.99734815	0.986928801	0.992812485	0.986895669	0.99059806	0.994047027	0.990831732	0.897554263
667	0.680746284	0.946711786	0.08554587	0.246069233	8.31E-10	0.266361037	0.022383435	0.070272695
2710	0.32267733	0.991308188	0.863204985	0.489675381	0.601394351	0.334746903	0.205860276	0.656483588
708	0.483347327	0.021967911	0.373198025	0.007634636	7.20E-05	0.364718309	0.054916579	0.41097708
2204	0.013716785	0.001424023	0.000218148	1.49E-05	1.93E-06	0.000574964	0.009123237	0.002378511
1662	0.009076894	1.81E-06	0.004475974	0.000560992	1.29E-11	0.095797777	0.009486664	0.110076678
1661	0.999900369	0.999927153	0.999729841	0.942459108	0.999999997	0.944960049	0.962664341	0.721808739
1872	0.996103825	0.905090774	0.933728245	0.050443517	0.285105178	0.159605367	0.974405721	0.008092903
3098	0.977591882	0.665204275	0.357259773	0.491261844	0.999921774	0.920866879	0.455993583	0.898279448
763	0.084203829	0.007114317	0.004945012	0.000277759	0.000531469	0.057086407	0.009254042	0.072400296
2870	0.225319679	0.099085255	0.997685678	0.275554169	0.005568989	0.857239849	0.894398944	0.090540567
3216	0.99986984	0.999980907	0.999839505	0.965501179	1	0.985867754	0.999336951	0.478353779
3229	0.969566661	0.998031646	0.995284072	0.754186084	0.999961738	0.596730673	0.917232383	0.692730891
3231	0.997683896	0.999997484	0.999943182	0.995622378	1	0.991821853	0.997829841	0.751914142
144	0.000348	1.92E-06	5.39E-06	0.00078722	3.69E-12	0.001996314	0.117611731	0.005914232
103	0.001596539	0.028967454	0.000715107	0.30658619	5.03E-11	0.040711622	0.299693506	0.0018536
1609	0.001049273	0.025537071	0.007954194	0.048977672	2.37E-06	0.108032232	0.905180961	0.000785031
412	0.000110722	0.000168576	0.000253631	0.000388792	2.58E-09	4.26E-05	0.019716511	0.000405445
2722	0.929201052	0.982473559	0.966471768	0.94647726	0.999727887	0.880440724	0.982941362	0.878806467
2026	8.34E-05	1.73E-05	0.000730857	0.003195404	4.72E-09	0.122959876	0.446989241	0.002019347
1243	0.002024953	0.009683963	0.003659624	0.003759901	6.61E-07	0.000433604	0.060207498	0.005838811
2012	0.994799145	0.998531743	0.999490161	0.99223837	0.999981128	0.971867903	0.994760842	0.706224212
1870	0.993027919	0.996153067	0.994772153	0.990793283	0.999991459	0.92264843	0.997147243	0.573013782
2537	0.994675044	0.95485114	0.904486647	0.638908032	0.999999824	0.623347881	0.920442771	0.657435636
486	0.074257084	0.846829791	0.00256826	0.018647901	2.97E-05	0.502423093	0.954279258	0.002076088
1282	0.997482139	0.079314474	0.463286756	0.277020545	0.999829592	0.656248257	0.968204363	0.53498028
2277	0.998160452	0.999237355	0.999146331	0.998747164	0.999999857	0.925900316	0.985885313	0.927358226
2425	0.999926768	0.999287752	0.999884614	0.960247811	0.999951038	0.997005914	0.994582553	0.50658738
345	0.059418258	0.029513273	0.019898312	0.038108632	0.033155098	0.003860672	0.166374813	0.045582603
784	0.996857175	0.999998894	0.999957861	0.998593604	1	0.987617505	0.993116333	0.455684912
285	0.552066666	0.032005867	0.621940419	0.306542926	0.000798742	0.142417395	0.800885478	0.003169386
1580	0.9745763	0.998407713	0.99994671	0.998871492	0.974550065	0.977235568	0.988611935	0.823527583
268	0.004988924	0.006007104	0.008141443	0.009864112	0.000117096	0.016960554	0.158113437	0.003112053
2193	0.033679508	0.000255196	0.010945078	0.338218765	0.011554343	0.348196713	0.633585111	0.003080342
3020	0.957266517	0.366686041	0.781884172	0.021988088	0.022593979	0.721481256	0.373036307	0.773707411
756	2.49E-05	5.56E-08	7.08E-05	7.84E-06	8.66E-14	0.000979998	0.000765115	0.001029122
3192	0.999785184	0.999879159	0.999900186	0.998718717	1	0.988775239	0.999552841	0.82397887
2740	0.994636308	0.999417475	0.999921502	0.989411799	0.999993407	0.841905568	0.798292226	0.910346977
295	0.375558269	0.314401402	0.020211301	0.000642074	0.356355022	0.003926961	0.012093311	0.028235126
848	0.00133215	0.044035644	0.000134891	0.238830656	0.001289589	0.612875802	0.947335349	0.001333947
2588	0.001291867	0.996340886	0.006135624	0.931191632	0.999998903	0.980418294	0.987793657	0.005398013
3087	0.999998898	0.99999596	0.999998739	0.999791706	1	0.998306833	0.992114165	0.972722957
997	0.999889732	0.999990846	0.999946257	0.99980143	1	0.996722004	0.999476932	0.776763088
1960	0.091692544	0.000363717	0.008436148	0.001235565	1.03E-07	0.000444257	0.003025391	0.064572168
171	0.00010021	1.52E-06	6.12E-06	0.000758512	1.48E-10	0.000770453	0.000404137	0.000515776
2461	0.998138508	0.999283596	0.999573145	0.92489526	0.999999915	0.929775624	0.954343795	0.731681739
513	0.992456499	0.998400373	0.998330718	0.99784283	0.999848582	0.996448718	0.999229455	0.667114412
3122	0.930846908	0.999989165	0.999663869	0.966511211	0.999846093	0.63543106	0.973170425	0.65785486
1794	0.999700135	0.999775604	0.997347862	0.989816541	0.999999995	0.99237776	0.97278591	0.721513335
1002	0.99938731	0.986400396	0.992555676	0.966598448	0.999766969	0.985515707	0.999550493	0.899844849
468	0.025014207	0.638885756	0.7674092	0.303355938	0.000928047	0.545455081	0.760249094	0.368105051
1348	0.999981047	0.999988677	0.999996774	0.999651144	1	0.994241406	0.979726033	0.779407318
1053	0.996452837	0.999953696	0.999230621	0.999253405	0.999999938	0.977069058	0.977179925	0.851082572
1641	0.00037675	0.000517243	0.000111552	0.015167568	1.48E-17	0.013928008	0.281007369	0.00108753
1428	0.155308608	0.979083101	0.076827875	0.146113163	0.998858846	0.578717945	0.743180603	0.195580152
353	0.996156125	0.999876204	0.998148415	0.994190241	0.999998454	0.9681903	0.99846001	0.849815505
844	0.000177436	1.35E-07	2.69E-05	0.052563091	0.000128798	0.019844666	0.018482073	0.005225483
1105	1.01E-05	0.040011339	0.004920478	0.320289549	1.60E-09	0.618261676	0.771876362	0.001933297
3049	0.999343244	0.99956385	0.997985264	0.986726062	0.999999941	0.99288581	0.816417523	0.970952317
969	0.999209938	0.999960905	0.999962114	0.993687114	0.999999963	0.969007376	0.986416124	0.421645862
2182	0.900034444	0.21673123	0.927988167	6.02E-05	0.894941489	0.639988529	0.672129885	0.126477644
960	0.986831461	0.999936583	0.9991234	0.999769242	1	0.971961086	0.995750711	0.123072474
50	0.994819485	0.717432911	0.99613924	0.968491427	0.71833395	0.995508919	0.940630297	0.883857444
2338	0.999958215	0.999944092	0.999995606	0.996394647	1	0.990328078	0.999519925	0.910779769
3146	0.009534872	0.975842567	0.963406455	0.991072433	0.795502933	0.282693442	0.995604253	0.011428366
1593	0.491858889	0.495135175	0.372706571	0.001901984	0.125542299	0.012434577	0.215409576	0.098837682
3102	0.999884183	0.999996538	0.999666988	0.990917803	0.999999809	0.974843173	0.980716984	0.946247579
2265	0.999582958	0.999928046	0.99948165	0.994622724	0.999999994	0.989458395	0.989134896	0.901483966
872	0.000520761	0.008473008	0.002469686	0.027123312	3.05E-06	0.400263179	0.64243733	0.000851111
2521	0.403568404	0.023173379	0.398616232	0.002078178	7.82E-05	0.082851956	0.390314339	0.158956425
2234	0.953692474	0.998771695	0.988513562	0.999574397	0.999999999	0.968919754	0.992726191	0.742523015
1077	0.999950702	0.999391401	0.999850094	0.997221073	1	0.989655795	0.991825223	0.77333792
2536	0.999701759	0.999999018	0.999991478	0.999856808	1	0.999153818	0.999734768	0.854047951
627	0.240381395	0.364393761	0.419376386	0.052148437	0.08369863	0.332908767	0.69579022	0.149090836
1763	0.162691772	0.049928951	0.001235065	0.217672487	2.62E-09	0.233198323	0.585143948	0.003702521
1615	0.999971962	0.999999171	0.999950835	0.999043817	1	0.927371872	0.974143241	0.740896574
1218	2.10E-05	2.81E-06	0.000851441	0.004205413	1.92E-11	0.000122616	0.034529692	0.003511003
917	0.010999444	0.001526264	0.000430733	0.064586632	5.44E-07	0.016716252	0.098009672	0.009734942
1016	0.94653938	0.008001994	0.810305624	0.00169202	4.64E-10	0.527574796	0.448845856	0.468204472
757	0.71991368	0.999089537	0.655788202	0.998470354	0.999983687	0.869665881	0.939930052	0.768956233
961	0.999974894	0.999999875	0.999951561	0.999978552	1	0.994999701	0.999718699	0.945937951
385	0.003797817	0.000662096	0.001219211	0.028433178	2.28E-07	0.008062941	0.365399056	0.000150106
52	0.085068575	0.043430665	0.064443574	0.091033446	0.000351211	0.099063812	0.265104309	0.002254803
1150	0.941128236	0.980092297	0.833409132	0.916853188	0.008686972	0.219268705	0.976146162	0.063818773
1468	0.068132721	0.039695651	9.51E-05	0.000197513	3.04E-09	0.229255227	0.522923059	0.023176015
674	0.998077464	0.999971469	0.991448295	0.993144814	0.999855773	0.997730655	0.999811611	0.643961987
1748	0.976598026	0.999810775	0.995901526	0.999410611	0.999994709	0.975455057	0.999430381	0.444850438
1965	0.996862224	0.999963498	0.999252258	0.783933845	0.99996345	0.726173413	0.895525867	0.3257173
2635	0.999013646	0.9999969	0.999639813	0.999850717	1	0.996176946	0.997632096	0.904499498
560	0.667431322	0.565615904	0.860328968	0.768748346	0.983289346	0.970908209	0.960845007	0.501863994
1043	0.035314234	0.151488823	0.166633526	0.475772024	0.050691312	0.525332989	0.897383639	0.011151009
2524	0.999993785	0.999999679	0.999900726	0.999954523	1	0.997825468	0.997021062	0.972489924
1871	0.999576745	0.999898426	0.999744656	0.999930492	0.999867713	0.994802625	0.991505336	0.951474887
2829	0.996811747	0.99847563	0.994969691	0.972309851	0.999991261	0.986181822	0.989806916	0.739168247
324	0.000284774	5.32E-06	0.00011914	0.006149362	9.56E-05	0.000498715	0.002502161	0.003330584
1424	0.070683985	0.335882077	0.144224821	0.012061093	0.004135712	0.155518781	0.313533021	0.003228604
1796	0.972459982	0.050560328	0.670646276	0.63204588	7.66E-05	0.806227851	0.940172319	0.195006495
2529	0.999975654	0.999999422	0.998404938	0.99989462	1	0.999478529	0.999140689	0.972811636
1401	0.004383299	7.78E-09	9.15E-06	0.011598122	4.43E-09	0.001640109	0.448888414	0.024685618
2070	7.39E-06	4.71E-05	0.000328864	0.000908541	1.33E-08	0.000594657	0.013612492	0.001419867
1346	0.988505789	0.999996688	0.999913187	0.999683861	0.999999976	0.943314711	0.963087554	0.730388564
2215	0.982929285	0.999708155	0.995078989	0.461879312	0.999999927	0.404759662	0.783448614	0.196228405
3250	0.999979758	0.999981849	0.999989574	0.999466547	1	0.996694154	0.997130486	0.866408591
1079	0.967259192	0.15715993	0.307302407	0.346427479	0.999692425	0.304709204	0.916647803	0.228339652
1952	0.988067082	0.973451891	0.407670718	0.960300894	0.480002438	0.970200215	0.991365182	0.653781695
1085	0.996367248	0.999902122	0.99701795	0.990821766	1	0.983967899	0.997507857	0.450141207
2474	0.99999814	0.99999421	0.999976835	0.999209412	1	0.997933039	0.992464523	0.952494785
3139	0.996212432	0.99258632	0.996200346	0.987997278	0.999996068	0.998549172	0.999083089	0.770161409
2976	0.023794528	0.015222852	0.087023265	0.007226756	3.21E-07	0.00584096	0.695411691	0.000546047
2171	0.999999347	0.999999686	0.999994166	0.99955288	1	0.999419359	0.999730829	0.906140867
1155	0.26653375	0.00031112	0.000905195	0.025558799	3.05E-07	0.018559549	0.236476458	0.169246855
1147	0.997973955	0.999316638	0.999568425	0.827539857	0.999999921	0.673377808	0.846067983	0.688204549
2826	0.99901215	0.99958621	0.993722081	0.745319014	0.999999503	0.692288992	0.887047583	0.607605151
1737	0.792227765	0.984211865	0.833230088	0.728611362	0.999200727	0.095727147	0.059825233	0.55787081
2103	0.997614807	0.053147191	0.040942074	0.689832219	0.911280133	0.265638185	0.944116509	0.254269893
127	0.251374395	0.326478397	0.196586993	0.564547094	0.371697513	0.380499277	0.75802771	0.031812751
1943	0.995784414	0.863873948	0.805949812	0.293380997	1	0.344961853	0.987428371	0.306021462
2492	0.005697659	0.041063876	0.495388088	0.471925892	0.201532866	0.496499587	0.62557278	0.01952643
1326	0.140162391	0.99028702	0.192448593	0.174901633	0.982999717	0.756447243	0.852103199	0.176300728
276	0.096003775	0.010633493	0.020627403	5.00E-05	0.007887572	0.000282294	0.042250626	0.09629783
2569	0.999768449	0.99996466	0.999783021	0.977082629	1	0.995650224	0.999795902	0.742297359
2048	0.228500786	0.001759792	0.09219474	0.017476116	3.33E-07	0.241567531	0.504949558	0.086499665
2059	0.999996885	0.999999875	0.99999665	0.99997789	1	0.999737187	0.990930383	0.953419367
2385	0.781631535	0.993911828	0.62134437	0.916212261	0.992376372	0.812024727	0.977254435	0.817597125
1095	0.998192751	0.999962285	0.999766413	0.975252398	0.999999938	0.898479085	0.962336463	0.916991526
2470	0.999954109	0.999999917	0.999969544	0.999689197	1	0.993663285	0.996655537	0.945637232
1908	0.999897141	0.999973547	0.999841432	0.992329589	1	0.958700494	0.951192028	0.943521792
1864	0.999575582	0.999658956	0.999996126	0.992379256	0.999999932	0.991687894	0.991661873	0.915645649
364	0.000386832	9.50E-06	4.95E-07	9.83E-06	2.35E-10	0.009634907	0.129932139	0.00030349
388	7.58E-05	0.001646752	0.002931542	0.02286188	0.007618831	0.0737248	0.22671406	0.005135099
2084	0.995673289	0.976351649	0.946730782	0.976515487	0.999999663	0.995853077	0.99377761	0.901030857
2718	0.998534589	0.999980014	0.999622128	0.998754141	0.99999725	0.996244101	0.999149138	0.775405445
2680	0.882795214	0.350845374	0.009557664	0.004686999	1.24E-05	0.535572152	0.711040988	0.283363869
1423	0.99580269	0.999941881	0.995326095	0.995307709	0.999999692	0.994333087	0.998139747	0.492153129
2514	0.999949514	0.999122402	0.996511412	0.913298327	0.999992149	0.977939508	0.999556283	0.858493786
1502	4.87E-06	4.42E-10	7.28E-06	6.60E-06	8.72E-19	1.99E-05	0.00115668	0.001041991
2047	0.017574521	0.436140596	0.793681735	0.297235077	0.011564627	0.751481814	0.806885813	0.235298251
3171	0.99975925	0.999993004	0.999894962	0.999903209	0.999999865	0.98499827	0.995449651	0.947975417
806	0.674115229	0.59292591	0.63347827	0.936213446	0.765684011	0.605459911	0.832579498	0.277699228
2738	0.006121931	0.943284457	0.0410911	0.956741492	0.964778346	0.085673307	0.477232833	0.727732982
60	0.000225719	9.83E-07	7.61E-06	4.82E-09	4.14E-21	0.033287157	0.382298591	0.000258376
2958	0.99909955	0.983619422	0.994719465	0.064113491	0.999999686	0.108400621	0.922315429	0.210440278
2100	0.999975606	0.999964837	0.999986006	0.999099679	0.999999984	0.97539905	0.997631393	0.966974362
2923	0.999994023	0.999987937	0.999953061	0.999964439	1	0.996784522	0.974190144	0.950824982
647	0.393711776	0.186176517	0.229812143	0.00354864	0.008906083	0.412802615	0.827414454	0.013991022
2705	0.999689999	0.999999042	0.999988687	0.998431426	1	0.991549071	0.996387839	0.760903776
594	0.994019898	0.964464294	0.054490181	0.993854877	0.025841211	0.954394863	0.993704233	0.061673002
907	0.980398342	0.997168655	0.966187265	0.99978525	0.999999998	0.991418216	0.957464309	0.907111264
72	0.000126121	7.12E-05	0.001000111	0.001451911	3.41E-11	0.039745719	0.088486482	0.01399473
730	0.314692536	0.089393006	0.853969916	0.978424501	0.822194995	0.992666617	0.8246217	0.603969258
347	0.926588845	0.959783802	0.095837864	0.092302011	0.375559433	0.864955195	0.795325551	0.268853535
636	0.995489952	0.999743831	0.991582217	0.999046753	0.990289855	0.967051516	0.985775987	0.896514941
1426	0.818778316	0.636751718	0.405461634	0.265786723	0.999360476	0.63829963	0.627979202	0.029791698
1939	0.85310887	0.000511436	0.123620107	0.258531249	7.54E-05	0.175645213	0.302600445	0.365178725
3203	0.99992371	0.999985556	0.999934163	0.997450826	1	0.996660312	0.990326813	0.97186056
118	2.26E-05	1.19E-06	0.002618775	0.002181552	1.11E-12	0.009741078	0.050240509	0.003819899
1063	0.975205874	0.99995759	0.999940812	0.926565459	0.999999973	0.844083383	0.957523073	0.774601397
119	0.994991854	0.999993682	0.998491817	0.999561638	0.999999917	0.985171422	0.984369227	0.943795539
2370	0.999985823	0.999996454	0.99999489	0.999601939	1	0.995673845	0.999616712	0.904481286
633	0.996364569	0.999930742	0.999996836	0.992772611	0.999999999	0.936958743	0.975086717	0.822992868
1296	0.109826837	0.902031019	0.968866462	0.994461048	0.023129088	0.953450843	0.987660654	0.002428997
1631	0.999402324	0.999921885	0.999850389	0.997211608	0.999955794	0.975093402	0.997172748	0.070109192
685	0.520453203	0.737682681	0.80219203	0.984316464	0.99997952	0.870935774	0.996741447	0.325706415
1168	0.999925485	0.999999425	0.999769502	0.999878538	1	0.999098407	0.997174912	0.915433861
3064	0.99992378	0.999912522	0.999672976	0.994526062	0.999999999	0.985664839	0.944979262	0.779626658
1984	0.012868047	0.000230114	2.54E-06	7.82E-07	3.87E-06	0.002960644	0.045327824	0.002127238
2952	0.992447607	0.06470518	0.947573513	0.00085139	0.012208672	0.976115171	0.092584297	0.902054462
2243	0.999996283	0.99999793	0.999954532	0.992525787	1	0.994568678	0.996840292	0.949148314
1017	0.007309931	0.005580961	0.010793968	0.248973617	3.04E-08	0.897494362	0.9894703	0.013812921
741	0.998585163	0.999931438	0.999068388	0.996415144	0.999991187	0.992365181	0.993908086	0.753713492
574	0.492945684	0.658417282	0.738263135	0.011015454	0.000368269	0.414447281	0.244666502	0.359879823
2006	0.999946101	0.999980349	0.999758519	0.998035702	1	0.99534083	0.998957477	0.851516956
2936	0.999509825	0.999998083	0.999489395	0.999515864	1	0.994152603	0.996824079	0.912940836
2577	0.999994083	0.999996175	0.999925245	0.999691386	1	0.998252337	0.957170707	0.909725734
341	0.914240032	0.999409914	0.955178463	0.958348579	0.965067513	0.758090343	0.03396332	0.861366348
424	0.00154607	1.00E-04	0.000439556	0.000133921	3.30E-06	0.000721121	0.001710243	0.001812047
859	0.042333442	0.965631794	0.008986281	0.002772848	0.953758208	0.768442309	0.011435325	0.009839698
2665	0.043153686	0.104558373	0.046149395	0.336240914	4.52E-07	0.52464907	0.650921844	0.032691258
986	0.028842893	0.001183629	0.000597468	0.00562716	7.34E-06	0.002216875	0.052194685	0.012289411
1666	0.984664287	0.989859976	0.329281826	0.258421875	0.999994534	0.981897419	0.84424982	0.351633813
139	0.987844288	0.624946583	0.915593887	0.239360778	0.999999992	0.662397939	0.949929759	0.651803174
152	0.22823174	0.556051035	0.013975802	0.228360387	5.00E-05	0.525735688	0.760165618	0.083221496
1096	0.999657728	0.998654525	0.99889343	0.904023454	1	0.940214877	0.996334619	0.216490065
2549	0.999999782	0.999999907	0.999787642	0.999919505	1	0.999759092	0.997376739	0.953094402
1102	0.999999266	0.999999235	0.999960191	0.999556423	1	0.999832938	0.992950356	0.947850256
1445	0.99943661	0.953964672	0.9691388	0.827407166	0.888108375	0.960845472	0.983377048	0.894980694
2641	2.61E-06	6.74E-09	5.56E-08	6.32E-07	8.36E-23	0.000426737	1.73E-07	0.00104875
2636	0.039990864	0.465985379	0.102649879	0.166207595	2.08E-05	0.268158922	0.842161304	0.064070196
282	0.003090745	0.00025306	0.130314081	0.808965991	5.56E-08	0.577895834	0.801112922	0.006322838
177	0.109161631	0.00018258	0.206929808	0.007438511	0.000491446	0.229292003	0.287369677	0.127070248
650	0.001695236	6.75E-07	0.000206906	2.46E-06	1.28E-13	0.000793009	0.003722829	0.031391154
809	0.998481342	0.999964014	0.999652155	0.949985517	0.99999809	0.96293847	0.990642559	0.689646157
2252	0.96885853	0.995630247	0.999809282	0.929336343	0.999999996	0.897787779	0.977486209	0.293075956
33	0.999258707	0.999636828	0.999710187	0.999166918	1	0.997429271	0.996763723	0.866306007
2956	0.902683722	0.867871539	0.764701794	0.928896849	0.023073357	0.258249637	0.994521693	0.03940338
120	0.034588585	0.003525011	0.037483598	0.064429274	7.47E-08	0.24835834	0.359463048	0.005519658
2558	0.999861155	0.999993507	0.999748414	0.997662736	0.999999949	0.98749552	0.98589853	0.773485288
1080	0.092649321	0.996193544	0.989492408	0.772572441	0.000573988	0.894786599	0.938795173	0.19379302
3180	0.017726188	0.005162979	9.22E-07	3.09E-05	1.00E-10	0.005832007	0.021383512	0.001798804
553	0.975368398	0.998119067	0.679975078	0.794897927	0.998948449	0.840793156	0.625436382	0.88872223
1440	0.748467407	0.323584581	0.007348749	0.029846305	0.547856075	0.523288692	0.48154075	0.083220357
340	0.030119672	0.014494502	0.002622308	0.002314218	1.55E-12	0.010083518	0.006994149	0.022069531
2133	0.684230761	0.062158522	0.019190711	0.450055257	0.33820653	0.135898669	0.495987403	0.204256297
1906	0.999843708	0.999993402	0.999912957	0.989768716	0.999999998	0.995556991	0.998129574	0.518910834
1029	0.990536274	0.999644121	0.996313727	0.997060731	0.999999927	0.931128385	0.983058696	0.720344324
246	8.22E-05	2.05E-08	0.000522609	3.87E-07	1.86E-15	0.000113888	0.00012477	0.00389188
2432	0.999993125	0.999999593	0.999997115	0.999936378	1	0.998639938	0.997823526	0.915231792
1671	0.947765918	0.999846858	0.999900801	0.984010578	0.998859394	0.862037983	0.992098548	0.638595401
1032	0.026028133	0.114649286	0.011159129	0.029113604	0.00134088	0.014164114	0.207574884	0.001820095
2146	0.73680557	0.000671937	0.648602025	0.030041878	5.80E-06	0.644063809	0.00281464	0.751809413
2691	0.004501374	0.001317047	4.51E-06	0.000545619	3.03E-09	0.074840498	0.058858861	0.066102675
2197	0.981718363	0.154445588	0.122485361	0.232270812	0.999999555	0.409200771	0.890347228	0.194260853
742	0.202542203	0.872392219	0.271392025	0.248344466	0.283962069	0.781755402	0.646349767	0.334363773
2774	0.998573535	0.99959714	0.996504164	0.723646893	0.999648646	0.20750772	0.212508454	0.446874655
620	0.029533608	8.55E-05	0.007456926	2.49E-05	2.34E-15	0.002691578	0.091385329	0.000978471
151	0.003141338	1.77E-09	4.47E-05	0.004752431	1.47E-18	0.03515271	0.21705892	0.005603672
2595	0.000814702	0.021791747	1.96E-05	6.54E-06	1.89E-17	0.01826439	0.385651397	0.002428478
919	0.998042914	0.993223752	0.98276611	0.414788983	0.999983599	0.560651623	0.958459557	0.036036695
1955	0.027727004	0.063937448	0.76752411	0.077204017	0.895051693	0.420634542	0.916028983	0.025015237
658	0.975297881	0.99988462	0.999199003	0.981403212	0.999969362	0.874234323	0.970997429	0.549907513
1835	0.999775096	0.999918172	0.998853985	0.996901188	0.999999884	0.93456288	0.781317509	0.829249766
2175	0.999529448	0.999997378	0.999592142	0.960960007	0.999999984	0.97081087	0.994279093	0.64662205
2862	0.000666805	2.32E-05	0.00328014	3.52E-05	4.85E-12	0.004915743	0.007685471	0.012379928
176	0.998681097	0.99999349	0.997963834	0.973702561	0.999999912	0.971913437	0.994244891	0.942139544
1535	0.998229062	0.966953647	0.998367129	0.951292129	0.998330438	0.981625934	0.995211077	0.942123999
1413	0.001956997	0.016321947	0.02247114	0.044659758	6.88E-09	0.395936847	0.510113528	0.005289031
2637	0.820395019	0.999926536	0.994967395	0.996596777	0.999996468	0.799401569	0.97951159	0.778250958
413	0.008316106	0.031571069	0.00132787	0.018632106	0.00011167	0.010634705	0.028399165	0.001768072
2230	0.968686692	0.996679668	0.998471311	0.926967495	0.961643363	0.946566619	0.981564591	0.857961096
2986	0.996538917	0.043420352	0.890092544	0.041414613	0.997408762	0.953265207	0.934230815	0.83389214
1157	0.998744729	0.999720606	0.995951889	0.976206801	0.999999999	0.920293157	0.85502251	0.75668316
588	0.9828124	0.999932473	0.997867573	0.888962104	0.999993921	0.717716492	0.943602915	0.18042221
606	0.894381324	0.994791197	0.904651761	0.82419957	0.999999328	0.456397913	0.478280984	0.267929384
1242	0.001839325	0.003876241	0.00761203	0.113961236	1.62E-05	0.001418275	0.391436187	0.00017535
903	0.677255727	0.017415328	0.047519877	0.261350185	0.000105805	0.915276173	0.951203881	0.364946276
2693	0.85808258	0.99850116	0.87767844	0.987792325	0.998260816	0.973466723	0.963529084	0.461925481
1591	0.953806744	0.455217025	0.464669189	0.168332315	0.018597537	0.004842667	0.574602491	0.148970557
41	0.002125668	0.000778646	0.001132081	0.164217261	0.025160057	0.062031559	0.120233597	0.014045048
2836	0.999520949	0.999982861	0.999501283	0.940272257	0.999999967	0.96977193	0.996585121	0.538974654
935	0.995893656	0.989131936	0.999929897	0.988902882	0.997475475	0.955638649	0.935405024	0.573619053
250	0.000145222	1.07E-05	0.006478509	0.017914978	5.94E-18	0.016965548	0.012023696	0.016381719
175	0.320635849	0.956421512	0.010016895	0.161233457	3.51E-06	0.663322729	0.913435144	0.06488999
1489	0.030806147	0.000913499	0.051043096	0.887819374	0.960248856	0.129904327	0.374430544	0.055097147
3085	0.999973584	0.999937215	0.999666086	0.991448182	1	0.996048407	0.983369998	0.901893922
1873	0.004502702	5.03E-05	0.000203387	0.009157216	3.71E-09	0.011821599	0.023695598	0.000557697
3249	0.999966098	0.999992553	0.999982201	0.981600111	1	0.986922526	0.993813728	0.904893803
1876	0.99977535	0.998868572	0.971199028	0.960200306	0.986983315	0.966960098	0.963603061	0.749960799
19	2.93E-05	0.007615049	0.005210078	0.547856888	1.56E-05	0.03310211	0.00410589	0.000174145
185	0.017584174	0.965366334	0.275992235	0.271856175	0.056736936	0.611072063	0.907611415	0.119503554
2728	0.998469032	0.999967576	0.999732253	0.999212155	0.999999935	0.999193818	0.999779556	0.756970453
3150	0.998127349	0.999995798	0.999697215	0.999106167	1	0.996385448	0.997173157	0.918037688
978	0.996564819	0.999998604	0.999872918	0.990527992	0.999999993	0.987732597	0.998723367	0.906117127
93	6.71E-11	3.37E-13	5.35E-12	5.42E-08	4.68E-39	0.000320772	2.23E-05	0.000505596
6	0.020742483	0.01364298	0.01345385	0.153126801	5.41E-08	0.207421635	0.484443374	0.002012589
2606	0.32108799	0.947799978	0.909767779	0.97418404	0.994856575	0.517387231	0.978796149	0.227107169
1741	0.991135406	0.9871708	0.995001843	0.970186198	0.999464578	0.782749572	0.770389122	0.43340223
1815	0.998565868	0.384882646	0.975460162	0.253714451	0.992445564	0.981068094	0.957096063	0.225640089
825	0.005252441	0.002471059	1.53E-05	9.82E-05	4.25E-11	0.285489184	0.790329455	0.000187981
3177	0.00325217	0.477345504	0.054679237	0.004116393	0.015849489	0.375551065	0.433282987	0.034884402
2066	0.00678436	5.60E-05	4.92E-05	3.95E-05	6.99E-06	0.001104476	0.060050365	0.001865363
2498	0.999400407	0.83361411	0.950701409	0.857129932	0.999998274	0.951253242	0.970240124	0.719417148
535	0.005002512	2.85E-07	1.61E-06	0.000235469	2.72E-15	0.012659642	0.014185322	0.008381184
1306	0.997808454	0.999773586	0.998884014	0.992050827	1	0.982281688	0.96135998	0.899913088
2770	0.970369695	0.98672752	0.974166557	0.96680957	0.999983827	0.994099741	0.998785599	0.741058708
1886	0.419753832	0.349734732	0.626396779	0.000600986	0.000695933	0.448012185	0.002325929	0.65122515
2644	0.999762212	0.999999381	0.999948357	0.999749712	1	0.995895296	0.996739423	0.913891392
778	0.002362016	0.085583012	0.099505424	0.445799327	0.00213135	0.518745805	0.887343073	0.018036988
3247	0.999891361	0.999998459	0.999912468	0.999942954	1	0.995301857	0.991414523	0.905209747
298	0.998272306	0.995441196	0.988282091	0.775135626	0.99454928	0.949819166	0.949954677	0.781960372
2782	0.99555191	0.851617232	0.995281036	0.627781051	0.999993394	0.924767409	0.929814137	0.764511842
1993	0.994253133	0.780975918	0.979482855	0.294476452	0.408624551	0.963735636	0.61412453	0.605257695
4	3.43E-05	0.002022739	0.000450376	0.114514847	3.53E-05	0.058633921	0.275515023	0.006754524
1574	1.66E-05	1.09E-06	3.93E-08	4.41E-07	1.76E-22	0.001637993	6.22E-06	0.003117585
1271	0.999996398	0.999999316	0.999996292	0.998727129	1	0.999123482	0.990791216	0.944498032
707	0.073318676	0.693170107	0.080204733	0.006536567	0.000237271	0.216307024	0.770454202	0.01605922
2783	0.535872051	0.978780099	0.491870277	0.56354703	0.594140135	0.629701734	0.938046892	0.345564315
79	6.65E-10	2.94E-10	2.31E-11	1.78E-10	1.97E-34	4.57E-07	9.55E-10	0.000788993
326	0.090559691	0.89211006	0.00731926	0.072706941	0.035160352	0.856372079	0.340886209	0.4050186
2293	0.999671861	0.999996658	0.999822872	0.987573667	0.999999913	0.932935612	0.977747937	0.68924559
3034	0.999550246	0.999118386	0.999868699	0.953859014	0.982900787	0.965421989	0.963790156	0.728956571
2094	0.998409621	0.999986433	0.999960183	0.998373796	0.999994756	0.99559803	0.997992878	0.775073109
956	0.998936477	0.999973592	0.998211061	0.99504511	1	0.926200386	0.910296212	0.841396515
896	0.999888962	0.999993992	0.999940976	0.99447757	1	0.990205495	0.99850286	0.901067577
2526	0.9997137	0.978364603	0.996003565	0.998179307	0.999999968	0.931065757	0.679906546	0.968580641
1286	0.00042505	9.33E-05	1.34E-06	0.00528062	7.87E-05	0.033961568	0.056623352	0.016430958
826	0.989764424	0.934750586	0.360087805	0.94895122	1	0.989796378	0.973553431	0.932938842
2375	0.999111715	0.999910062	0.993897755	0.968259781	1	0.99593018	0.994914877	0.364781568
684	1.78E-06	2.98E-06	1.16E-07	2.96E-06	4.91E-17	0.141873631	0.580664008	0.000641856
485	0.993008375	0.898590107	0.99633278	0.631484682	0.999377122	0.619180837	0.928802994	0.295121286
1143	0.179535237	0.305188519	0.114114018	0.002372604	0.000177957	0.192056338	0.795213074	0.035048982
2744	0.982372486	0.003843615	0.855655899	5.48E-05	0.023467994	0.862428483	0.059768443	0.916737403
3132	0.746390315	0.999956339	0.991072961	0.949103776	0.998915033	0.700373797	0.993596504	0.357970899
734	0.9975898	0.999770762	0.999912019	0.996341378	0.999999976	0.994997947	0.996146079	0.773630029
696	0.999115051	0.981418407	0.992019648	0.968837052	0.999999581	0.927636626	0.862377342	0.828539773
2615	0.926281291	0.071428012	0.846859185	0.075998054	0.996057583	0.953147041	0.988572003	0.746303818
2116	0.490957685	0.370394476	0.998147701	0.620796497	0.999999944	0.927182827	0.992076822	0.387216214
2897	0.894337115	0.12747519	0.197168332	0.007218936	0.697117222	0.772168903	0.420412715	0.625239708
3218	0.999905216	0.99996798	0.999988962	0.99985325	1	0.995052492	0.997342377	0.776266059
2192	0.001618482	0.016730059	0.047274458	0.000218363	0.000394827	0.020542167	0.036278721	0.040420883
3234	0.999784643	0.994239451	0.996573916	0.900646516	0.998869873	0.866719828	0.992816167	0.805795125
1788	0.979837605	0.999987597	0.999847285	0.997683169	0.999921545	0.930391463	0.991043344	0.911646215
3212	0.995647075	0.999975964	0.999962415	0.999435292	0.999969944	0.956906609	0.934367055	0.941410101
798	0.991933558	0.999967444	0.996920152	0.935387847	0.999999974	0.926220911	0.976972503	0.869454998
1301	0.000226259	0.351742561	0.001037118	0.033380393	0.063157653	0.36206131	0.524497378	0.035841619
762	0.244390513	0.178523892	0.003845574	0.87353416	4.40E-06	0.622496357	0.875543101	0.19144107
478	0.995140741	0.997473843	0.985771308	0.97675691	0.992315822	0.960677088	0.99471389	0.72884287
318	0.998346845	0.999146336	0.999923587	0.999575381	0.999999999	0.998397884	0.999714466	0.904771035
1996	0.997226174	0.999481218	0.999972194	0.999876021	0.999999994	0.998411021	0.982413075	0.948902026
895	0.999414427	0.999998521	0.999992841	0.999057184	0.999999999	0.988351193	0.996825222	0.752361687
2582	0.999057352	0.999060166	0.999131449	0.999308786	1	0.990573025	0.751038495	0.957501947
3058	0.001094153	5.32E-05	1.32E-05	0.001359652	1.20E-16	0.001249044	0.008729397	0.007605869
382	0.000764295	9.10E-07	1.42E-05	0.000343817	6.88E-22	2.19E-05	0.03467283	0.002788933
881	0.949376836	0.994018489	0.549541434	0.438968859	0.642294436	0.966503509	0.995333985	0.353389157
1420	0.998417976	0.955576265	0.950778207	0.81246868	0.994302113	0.457512026	0.284905465	0.545806647
2973	0.997995343	0.998766868	0.999799751	0.536340766	0.964113418	0.699368303	0.859244374	0.601521235
47	0.085072045	6.79E-06	0.003594525	0.058118112	3.33E-06	0.112061462	0.216666503	0.00328219
799	0.88293358	0.000396227	0.508221311	0.000964815	5.25E-09	0.829786749	0.43966905	0.659751186
1474	3.04E-06	6.09E-05	0.000236483	0.002610566	2.82E-10	0.018754811	0.067108092	0.00063513
1120	0.015730218	1.22E-07	3.06E-08	1.94E-06	1.07E-18	0.015736742	0.940794525	0.00083834
2730	0.999918033	0.999922024	0.999995999	0.999582634	0.999999999	0.999564364	0.989451926	0.947936113
1453	0.999333904	0.999954538	0.999577791	0.989027293	0.99997471	0.901767656	0.968406188	0.727481133
675	0.99998619	0.99986402	0.999835381	0.99990511	0.999999999	0.999077748	0.99764522	0.972752635
619	0.992661356	0.996436587	0.999877268	0.999485924	0.996188611	0.995646306	0.996912095	0.908296997
439	0.001691872	5.09E-05	0.16729385	0.017588155	7.02E-09	0.032673707	0.358073751	0.094274211
2433	0.999805124	0.999941693	0.999983886	0.983324531	0.999999999	0.987854565	0.997589936	0.745509321
2156	0.999889688	0.999929906	0.999994236	0.995062473	1	0.992377103	0.995937803	0.902122011
2869	0.363481882	0.002156791	0.4215313	6.54E-05	6.04E-10	0.419090629	0.072496086	0.496873634
1715	0.216259895	0.773361996	0.359806562	0.952742944	0.997809732	0.379579848	0.435900382	0.744889772
2853	0.618168357	0.898777906	0.335283788	0.045499185	0.00013993	0.76477674	0.49619717	0.239820085
965	0.097260076	0.882233702	0.838621266	0.970333982	0.999994873	0.185960384	0.975147926	0.072907801
92	0.0038161	9.55E-07	7.72E-06	3.56E-05	8.65E-15	2.30E-05	0.002030677	0.002240114
1478	0.998803815	0.995968938	0.86215017	0.967245624	0.192628248	0.916624283	0.602777965	0.69665454
3168	0.999667118	0.999995688	0.999908327	0.998805329	0.999999975	0.992500855	0.99653609	0.457046756
2959	0.999039598	0.969629395	0.986164336	0.559972712	0.997725683	0.669333908	0.906436586	0.33458571
1699	0.999851501	0.999999276	0.999999681	0.998759566	0.999999991	0.99022095	0.994979934	0.210179134
699	0.999673217	0.999873046	0.99987205	0.978850356	0.999999806	0.945945596	0.978590965	0.828538087
495	0.106658686	0.362289805	0.110331528	0.286495368	0.025219677	0.303089309	0.834310831	0.133758645
2496	0.990214228	0.994533996	0.948431144	0.926203965	0.999999806	0.977846382	0.927269006	0.829486876
1627	0.444623384	0.982267971	0.165908857	0.872529045	0.958168406	0.696613648	0.722977097	0.510463538
3101	0.539879587	0.667007588	0.358517205	0.13938111	0.000175601	0.748241338	0.920139249	0.168447651
226	0.000651468	0.107277331	0.000579309	0.003007735	7.78E-13	0.092966786	0.112884479	0.017735539
1022	0.841750377	0.993144453	0.552053002	0.554828289	0.000706015	0.83515138	0.989154972	0.284496336
222	0.993806423	0.946883771	0.962419163	0.987899278	0.999950151	0.918043495	0.989104737	0.706920556
504	0.024218375	4.45E-05	0.00474368	0.005610113	2.50E-14	0.020254072	3.28E-05	0.009179527
3153	0.999965852	0.99977262	0.999779321	0.999811778	0.999999998	0.990629682	0.998255115	0.428649164
3004	0.037540275	0.56551288	0.033588353	0.004315892	0.063353389	0.550145856	0.760353815	0.073089466
2155	0.999962275	0.999999445	0.999998291	0.999600634	1	0.998911895	0.989347848	0.868602364
1976	0.006226538	0.009808317	1.06E-05	0.034394315	0.000250673	0.009068513	0.209265883	0.001591361
2284	0.963576628	0.908356059	0.811021458	0.996715439	0.999999746	0.925535766	0.978628128	0.862373289
3235	0.999450893	0.979589866	0.984673476	0.799862	0.8537515	0.958443186	0.968429087	0.895186318
2570	0.999937481	0.999998399	0.999993432	0.99949157	1	0.961726675	0.988009751	0.940713598
1933	0.998295573	0.999992214	0.999978677	0.999697035	0.999998995	0.994371115	0.978493055	0.905104629
1011	0.999922004	0.997088246	0.999553997	0.992326	0.999999476	0.995655976	0.997730489	0.773413496
1171	0.829440639	0.564542753	0.345118467	0.403243912	0.995883998	0.761823794	0.308894752	0.473055119
791	0.32250881	0.957087499	0.077674585	0.130101057	0.777179453	0.568315697	0.967736385	0.020739102
1159	0.000207879	4.11E-11	2.22E-06	2.39E-09	6.97E-26	1.31E-05	1.26E-05	0.000773742
746	0.986773071	0.999597929	0.997108445	0.974963675	0.999995993	0.973920647	0.995021218	0.827608528
1262	0.0006209	8.23E-08	1.66E-05	1.78E-06	1.89E-19	1.11E-05	0.000454164	0.000336754
1693	0.093793768	0.002318532	0.087750828	0.782779202	0.143253947	0.648644047	0.690885665	0.141104416
1360	0.998156659	0.997390849	0.992098102	0.993988134	0.999781199	0.920665734	0.921238619	0.69254406
1107	9.52E-08	1.48E-08	5.64E-08	0.001364146	2.72E-21	3.18E-05	0.00495309	0.004533164
1640	0.745812663	0.483064973	0.57943358	0.577265121	0.955389315	0.69647632	0.975986424	0.2091067
2604	0.004813467	0.000528789	0.000430731	0.003904939	2.63E-19	0.003456767	0.01605154	0.022333587
899	0.095567275	0.000143477	0.009904467	0.003554659	4.61E-05	0.031321019	0.110966756	0.003311941
1491	0.90562174	0.954393727	0.986357733	0.998745581	0.999803264	0.867512116	0.925049477	0.630291272
1667	0.999984637	0.999940957	0.999980297	0.995892298	0.995510506	0.983173032	0.996055514	0.638050562
419	0.999390799	0.999742377	0.999925965	0.998628274	0.99982005	0.971920392	0.989871409	0.366829387
483	0.998511759	0.993046283	0.997135627	0.988893651	0.999747913	0.990003609	0.997329121	0.13685543
317	0.041998785	0.234321292	0.023424947	0.032321593	0.180631683	0.100972591	0.004893481	0.0178754
3118	0.516740851	0.047399004	0.880816674	0.21302831	0.736527777	0.966119014	0.970622607	0.307865402
3204	0.999998163	0.999996747	0.999913596	0.999727338	1	0.999182745	0.99725963	0.952812314
213	0.983740154	0.963193144	0.931034138	0.063299581	0.986832275	0.149480533	0.862907752	0.104540905
511	0.003671604	3.97E-08	0.027142087	0.005971505	1.24E-08	0.024331088	0.366920253	0.008960693
1223	0.94915675	0.999990386	0.997479465	0.950742975	0.978427524	0.944814671	0.905603713	0.728541259
1994	0.774535349	0.194363005	0.968318511	0.215279233	0.756685431	0.94483271	0.758365987	0.257335173
328	0.998045949	0.999946587	0.98981277	0.99889543	0.999995299	0.997242839	0.974907839	0.915512415
3170	0.985245976	0.999680731	0.989102964	0.999303852	0.999999981	0.992731942	0.999687626	0.834583507
1958	0.999990674	0.999999389	0.999988036	0.999912727	1	0.997372463	0.997201382	0.866967556
2954	0.16966525	0.449649824	0.061440721	0.034726004	1.61E-06	0.384909353	0.506252472	0.007042144
3220	0.996318601	0.999990771	0.999867275	0.999948692	0.999999303	0.98732113	0.993021779	0.751978897
1012	0.978184491	0.999990034	0.979674479	0.999853036	0.999999962	0.987903042	0.998995723	0.936767894
1186	0.994362565	0.999124602	0.998837735	0.999858875	0.997544701	0.996115477	0.993967495	0.862601659
2556	0.987564346	0.994763555	0.998959845	0.97889811	0.999999994	0.985734729	0.889036374	0.896126543
1458	2.27E-06	0.000484679	2.06E-06	5.63E-05	5.71E-18	0.002093072	0.356726143	0.000164785
1281	0.222344602	0.289045196	0.123842931	0.137000657	0.296539316	0.529519962	0.664733099	0.134913502
2566	0.997698728	0.99712669	0.999300449	0.948448329	0.999997824	0.917100127	0.91994821	0.88677469
1792	0.986886286	0.988915894	0.992733825	0.60738257	0.806692377	0.762277736	0.98287089	0.566179365
1476	0.031388502	1.90E-07	0.000129472	1.83E-07	4.59E-11	0.000406672	0.347770789	0.014619905
244	0.991910519	0.989795123	0.996832218	0.986605793	0.943612392	0.958313387	0.918180467	0.273045236
257	0.990783558	0.995845132	0.999796601	0.999613763	0.998918731	0.994973114	0.990453431	0.946128472
2220	0.997925051	0.981845105	0.988840984	0.926790181	0.994314435	0.978228213	0.995087506	0.826761144
1985	0.001225718	0.013512454	0.000109476	0.000131998	0.007506131	0.019667494	0.019099941	0.006420159
2034	0.381637813	0.86649907	0.837881084	0.967879394	0.999953674	0.565821028	0.993165042	0.17401933
1605	0.687261031	0.791608668	0.612838961	0.126527279	0.693369811	0.105617088	0.853158321	0.141700177
1430	0.300781067	0.443697037	0.000542152	0.183992419	0.000390717	0.573555909	0.500278382	0.101710039
1026	0.999739631	0.999989562	0.99999404	0.99975261	1	0.998607035	0.997745626	0.94717096
642	0.999207811	0.999878798	0.99998396	0.999944177	1	0.99871354	0.998804136	0.911344647
1919	0.336402744	0.029020706	0.4156987	0.039373668	3.66E-07	0.416362073	0.198125972	0.301709304
1525	0.036187882	0.001135685	5.13E-05	0.019244435	2.03E-10	0.000543375	0.009848675	0.005363088
2609	0.000105157	0.010019874	4.16E-06	0.124313046	3.86E-14	0.812679602	0.932958819	0.004834096
2901	0.52407834	0.389646488	0.325150968	0.000586813	3.88E-11	0.5265953	0.495357451	0.300865858
1497	0.966122278	0.925302706	0.841589622	0.29760254	0.000832353	0.894195714	0.594100215	0.43555033
2880	0.622635622	0.96001628	0.670667427	0.745656593	0.039772881	0.939293979	0.929260864	0.203044613
3138	0.999973401	0.999999134	0.999980725	0.99950167	1	0.999312219	0.999726873	0.915086272
1287	0.89746313	0.999902577	0.995747093	0.787420702	0.999999991	0.763198391	0.856987591	0.605929444
1544	0.993582496	0.99999741	0.999991155	0.984165655	0.999999543	0.936140259	0.994093887	0.40582602
1795	0.966395853	0.007752056	0.770316296	0.372807202	2.17E-06	0.749455385	0.896500627	0.260395197
2993	0.999310532	0.998442309	0.996158166	0.99380869	1	0.991458772	0.993296302	0.967103945
1712	0.993459804	0.992324127	0.779055941	0.177770338	0.79777909	0.672929844	0.968696107	0.378235586
1264	0.965047464	0.999707859	0.998122719	0.74714339	0.999985981	0.473720939	0.71143915	0.173815413
964	0.994602426	0.999608458	0.997897236	0.994989337	0.980847036	0.993053601	0.954053883	0.908280014
2898	0.843861706	0.003667016	0.393780209	0.000356289	0.007008585	0.428881616	0.002437111	0.769229754
3233	0.999780954	0.999823244	0.999763247	0.990079671	0.999999976	0.990671958	0.997457155	0.853341821
1015	0.020938924	0.015325388	0.00412619	0.04186317	3.51E-11	0.388074231	0.975528844	0.00074557
2109	0.999875269	0.999982996	0.999745996	0.990060371	0.999996248	0.990657439	0.994082807	0.427027432
1837	0.988916515	0.511559362	0.850634585	0.255027918	0.999940539	0.628661169	0.888290958	0.571866603
2572	0.999995588	0.99999353	0.999763326	0.999946928	1	0.995779571	0.985828822	0.947157115
2218	0.99950438	0.999987151	0.999063936	0.999839238	1	0.99930262	0.999654458	0.952446879
1469	0.612110598	0.000749229	0.0532411	0.000767099	4.21E-06	0.116172531	0.821962471	0.005642335
2926	0.011755875	0.014227955	0.670715373	0.027352819	0.011219598	0.552948826	0.731515218	0.057386168
2596	0.109485899	0.130636873	0.004803083	0.080746662	7.96E-06	0.117144248	0.546464623	0.071141998
467	0.992510278	0.999936358	0.994856942	0.789335609	0.995768333	0.928037935	0.991713752	0.62474236
503	0.346366022	0.937222305	0.321207162	0.009529611	0.034163021	0.044053668	0.933577151	0.047464232
640	0.886525522	0.999517238	0.921099915	0.999106492	0.997939195	0.881644534	0.906980404	0.687491822
2369	0.996727426	0.964060292	0.999344206	0.602034359	0.999997876	0.9112521	0.996904267	0.343144152
3144	0.99995414	0.999981676	0.997135699	0.999373382	1	0.9992872	0.994184842	0.831133176
556	0.999998337	0.999999923	0.999729711	0.999984675	1	0.999510334	0.999249327	0.947705488
2497	0.999994372	0.999992781	0.999963244	0.999910056	1	0.998493255	0.982498756	0.953410752
582	0.94756803	0.999820417	0.994685419	0.857108608	0.999668204	0.191916058	0.396523441	0.160101258
573	0.908889023	0.997979802	0.96598639	0.988782057	0.999999913	0.860953408	0.989673956	0.582865182
2050	0.015738216	9.68E-09	0.001262486	0.000386321	4.56E-13	0.000192823	0.171459685	0.001465173
1951	0.99952228	0.995335085	0.982867226	0.975835649	0.985060083	0.984250402	0.990570439	0.362288671
1103	0.124457718	0.020398383	0.000329102	0.003011123	9.39E-07	0.806697905	0.922487646	0.004936893
1997	0.999818914	0.955693376	0.998733104	0.691519138	0.999969238	0.734982789	0.908707917	0.879245367
2505	0.980481325	0.994148918	0.996837676	0.942521315	0.997800246	0.964869822	0.934529646	0.740910546
2821	0.634634801	0.366543404	0.692275721	0.245233557	0.504478115	0.807277952	0.705857158	0.175947094
1486	0.968046777	0.976848042	0.96803841	0.600671798	0.915525515	0.94227264	0.990799998	0.163084827
537	0.997940631	0.999981933	0.999776642	0.999972452	0.999999999	0.995262914	0.971683049	0.906018644
147	0.37136813	0.174542504	0.473987099	0.112003101	0.228141836	0.403695666	0.046869769	0.193545567
2773	0.999633617	0.99998997	0.999995059	0.996826283	1	0.996111285	0.991173852	0.945681225
758	0.283178664	0.844885658	0.086019162	0.015839005	0.000387497	0.798009754	0.912510048	0.063740676
1673	0.999998964	0.999951467	0.999991729	0.999820926	1	0.999246388	0.990877525	0.972952739
2427	0.999451737	0.999944341	0.999909563	0.993930867	0.999999998	0.936169231	0.975736739	0.927186446
3068	0.99978786	0.999998191	0.996663946	0.999931275	0.99999953	0.997465026	0.997474727	0.969215773
1936	0.999974169	0.99999959	0.999985293	0.998843831	1	0.997205232	0.996479158	0.905167163
2517	0.99991599	0.999999623	0.999999506	0.999585677	1	0.996107906	0.997714406	0.866050559
243	0.981945404	0.999548484	0.978412839	0.991798077	0.999999999	0.978500473	0.999680387	0.652891601
1062	0.99997485	0.998916383	0.997542966	0.991279729	0.999999991	0.987265396	0.990755227	0.860372056
2273	0.956992541	0.998549705	0.99826805	0.999528487	0.999988769	0.931070859	0.982244268	0.712458065
1568	0.999905352	0.999963947	0.999640988	0.999057716	0.999999993	0.994495582	0.99853129	0.372867527
1947	0.556441712	0.999197034	0.596463313	0.995367048	0.910674716	0.767474012	0.993136118	0.213409086
73	0.946947125	0.94262714	0.994403198	0.559543996	0.999833426	0.905299702	0.98653217	0.351871889
1056	0.999575274	0.999168742	0.999995649	0.988353616	0.999999998	0.997783734	0.997412267	0.859597648
280	0.990551713	0.989643855	0.997593487	0.913643672	0.99999996	0.905276808	0.941653123	0.699214012
1896	0.830788818	0.080676576	0.91532727	0.004017138	0.901247725	0.945276018	0.518242008	0.090699393
150	0.236942205	0.338049836	0.043380213	0.827851124	0.000393979	0.70046899	0.942956833	0.239949167
248	0.003263994	0.000923833	0.025947922	0.002858744	0.000105818	0.046682404	0.06092535	0.05849481
404	0.027581432	0.965062452	0.016042015	0.946399442	0.999997048	0.893654252	0.973808232	0.01980831
337	0.010695497	0.016250132	6.75E-05	0.37644176	2.80E-07	0.092961719	0.620488897	0.000798736
2104	0.160744771	0.085286105	0.054820904	8.81E-05	0.000935056	0.058515481	0.000363478	0.026116018
3201	0.999988332	0.999999395	0.999997401	0.999621132	1	0.998945759	0.996579941	0.947452429
909	0.99751176	0.999979076	0.999758954	0.996346938	0.999999788	0.979700041	0.994038188	0.945202837
2815	0.999999337	0.999999913	0.999994431	0.999982146	1	0.999672134	0.999076028	0.969772926
2764	0.999308274	0.99993083	0.9904002	0.989101398	0.999999999	0.996196199	0.999468331	0.946034741
679	0.004358747	0.000569248	0.005499014	0.000300397	3.10E-07	0.001742137	0.159345915	0.015482288
2462	0.973223674	0.999989515	0.998702077	0.991972801	1	0.590893869	0.960156472	0.544219897
169	0.0015171	0.000454202	0.000979345	2.58E-06	1.12E-14	0.035921999	0.421040751	0.000164055
1759	0.519263748	0.877539873	0.325207687	0.094048047	0.073969658	0.342037853	0.434186718	0.35432854
1540	0.998832918	0.486940963	0.573158927	0.012449233	0.999994811	0.006207341	0.130181245	0.024439959
2982	0.003875656	0.000434058	0.014971483	2.73E-05	0.000136721	0.087280069	0.17854816	0.018051876
2808	0.99915656	0.99541499	0.977248874	0.419502499	0.999993619	0.618108181	0.983305051	0.090910585
641	0.005991721	0.004892713	0.000805011	0.011737708	1.56E-08	0.011520235	0.031000383	0.014050658
721	0.999827427	0.999967797	0.999994898	0.998738655	0.999999999	0.99768214	0.999831754	0.495351971
2827	0.998617316	0.995193204	0.999980962	0.985994102	0.999999864	0.95667821	0.97841346	0.939816457
292	0.002147758	8.85E-11	8.95E-06	0.001490027	9.34E-16	0.00104321	0.000143747	0.00852863
3056	0.997408857	0.99977089	0.998598822	0.998989492	0.999999996	0.997397702	0.990665389	0.950630961
3007	0.019408851	0.282762728	0.343889174	0.185765782	3.32E-05	0.582604716	0.573504605	0.124149705
989	3.32E-05	0.006590583	0.00538517	0.830515843	4.83E-13	0.662270358	0.953850075	0.032841841
1054	0.078346784	0.874806262	0.847626831	0.024646094	0.041675302	0.072246181	0.035580607	0.592631857
3125	3.97E-05	3.33E-09	1.27E-05	0.01456489	2.16E-20	0.000512484	7.41E-05	0.003011954
2015	0.999960157	0.999978473	0.999987831	0.999943444	1	0.998939474	0.998740771	0.920459926
3089	0.999818909	0.99995355	0.999881666	0.997565932	0.999999999	0.996965512	0.999774594	0.851780495
3176	0.999994246	0.998370666	0.999995055	0.991047142	0.999989787	0.998830374	0.997326682	0.910223524
2513	0.795272772	0.994515329	0.394977463	0.243551994	0.999914897	0.926056174	0.910195012	0.098065375
2085	0.958001849	0.999809905	0.99892702	0.994781317	0.999615352	0.927603715	0.998683405	0.727184837
2384	0.98449733	0.994964884	0.999330796	0.998377428	0.999981452	0.984483592	0.994717151	0.238111028
372	0.725654716	0.674005933	0.007142126	0.000827651	0.001535358	0.010433021	0.028607073	0.010300203
1554	0.993611065	0.999297088	0.948437718	0.996938559	0.999999686	0.982801743	0.992981941	0.908347225
1616	0.999784731	0.99999385	0.999912116	0.999006426	1	0.996474307	0.998985635	0.852396026
2310	0.999736738	0.999999171	0.999738653	0.996829659	1	0.999141978	0.992226988	0.913672267
1586	0.982542187	0.983256873	0.992987003	0.967827056	0.999849602	0.991592508	0.989882568	0.870888398
3120	0.999266303	0.999999652	0.999859394	0.999334672	1	0.994093031	0.999727747	0.755000445
1867	0.005236087	0.000147343	0.004062112	0.017936669	5.53E-06	0.005398693	0.001032382	0.014281311
2708	0.991429652	0.997206589	0.9879374	0.999215949	0.999999923	0.99759199	0.986485823	0.901138244
3208	0.999999674	0.999999962	0.999999189	0.999993956	1	0.999727805	0.999769924	0.972875623
128	0.997450806	0.999587205	0.89059984	0.252033525	0.999997573	0.129346459	0.440239998	0.380297025
2741	0.871842955	0.000552636	0.899577532	0.068727236	0.943655998	0.600543588	0.644209998	0.309723621
2088	0.000707117	7.17E-05	0.102847158	0.004105831	0.138424737	0.010826746	0.659396869	0.020003858
557	0.999233689	0.999808505	0.999948443	0.998855393	1	0.960433611	0.854228599	0.966482107
834	0.999949297	0.999474491	0.995510599	0.323961561	0.999999583	0.589337998	0.978857761	0.586663125
2254	0.99920604	0.997773702	0.992837494	0.985038047	0.999999985	0.985395426	0.999668047	0.84220872
2202	0.943688919	0.998003557	0.904340707	0.935198212	0.999999952	0.980004742	0.983676222	0.531391322
625	0.992271229	0.999994485	0.999595559	0.998969961	0.988417527	0.969919485	0.990040244	0.509131993
2931	0.999464446	0.999215093	0.976932393	0.979407093	0.999999947	0.9963394	0.985708313	0.904729552
83	0.97935976	0.68656268	0.300747461	0.328936666	0.097701569	0.895780106	0.959669566	0.038399005
3111	0.999082089	0.999561849	0.998736394	0.987378281	0.999999949	0.967754906	0.994183406	0.936929431
2676	0.994121542	0.996522463	0.996591311	0.993588226	0.998787115	0.939283196	0.992498487	0.353563121
921	0.999447113	0.997613275	0.994548951	0.943910531	0.99999995	0.995030997	0.997903449	0.687252275
596	0.026315422	0.362297574	0.002113077	0.937071048	0.288808844	0.864618905	0.901179838	0.067131405
1839	0.999939762	0.999269867	0.999917575	0.712954745	0.999999977	0.956207019	0.99308147	0.498708628
862	0.00411231	0.00818462	0.002258034	0.393914282	1.53E-07	0.561746894	0.727944372	0.000539409
1971	0.998549544	0.868659338	0.876866381	0.878165714	0.999974569	0.772589928	0.992918687	0.100864783
1167	0.99941739	0.985030936	0.998853697	0.960271167	0.960008051	0.988482603	0.995448546	0.617038446
2151	0.99972704	0.999985394	0.999987614	0.996671542	1	0.983732199	0.985259382	0.948435401
1333	0.661141953	0.15106911	0.105633613	0.012125126	0.993160687	0.364194226	0.818761658	0.016936649
236	0.167502211	0.492575427	0.38291805	0.602084307	0.798399187	0.34021566	0.929972761	0.184774216
117	0.263604209	0.345604534	0.342044518	0.775999757	0.999970842	0.165617206	0.153267846	0.166473303
3037	0.996607849	0.996159854	0.999909641	0.984283628	0.999998482	0.987775839	0.997390688	0.486259684
2005	0.993097797	0.923371302	0.924026532	0.921747559	0.994701839	0.955467646	0.983002877	0.61130564
2342	0.994982977	0.997384322	0.981842388	0.932005398	0.999984921	0.945071746	0.97397827	0.955795793
2428	0.99999867	0.999999695	0.999992899	0.999888685	1	0.999323723	0.99250099	0.907002885
1907	0.999473245	0.989710473	0.994482666	0.650604053	0.999999782	0.686395797	0.832171375	0.71880478
3077	0.473231002	0.003894914	0.080621832	8.89E-05	1.95E-05	0.068645503	0.005010101	0.426369029
2702	0.99736251	0.999992657	0.999995462	0.995108446	0.999908259	0.961854803	0.983618655	0.738776623
1504	0.129733903	0.053394761	0.73083104	0.486627775	0.000151303	0.582932937	0.726537397	0.118596806
203	0.000240334	0.003844381	5.61E-09	0.005216672	4.86E-20	0.039221942	0.14754707	0.000258444
1175	0.027944311	0.180698972	0.000113433	0.014310817	2.34E-05	0.012051321	0.267144095	0.007822619
2225	0.010652164	4.57E-06	0.001832977	0.002310347	4.89E-14	0.038090282	0.42640257	0.00685773
1290	0.019329704	0.000253888	2.49E-05	2.86E-05	5.43E-08	0.000815386	1.11E-06	0.007775127
1506	0.999801212	0.996344239	0.999966882	0.995950177	0.999999983	0.998830556	0.996995151	0.914284936
3166	0.620524185	0.986768046	0.995234346	0.888698687	0.999995274	0.480019124	0.88425672	0.037021889
2040	0.891199954	0.018040744	0.038875325	0.006109694	0.474508666	0.329988046	0.10632659	0.558453952
2504	0.988853436	0.98951034	0.985639095	0.979866475	0.988751792	0.701723735	0.903220257	0.617979895
3036	0.999580206	0.997131873	0.999950153	0.999885065	1	0.985668591	0.965756408	0.911724164
3070	0.947268599	0.996648166	0.959920985	0.551535042	0.999993755	0.889855058	0.923558499	0.139788555
1647	0.497494059	0.033822068	0.071734268	0.027866176	0.127505374	0.56093741	0.780129077	0.091212782
924	0.999785677	0.999940081	0.983793592	0.994157247	0.999999999	0.995116225	0.988472259	0.971081196
1566	0.710096129	0.831067589	0.627508928	0.973181433	0.75209408	0.901186014	0.507320633	0.640964025
2868	0.00013508	1.47E-06	4.35E-05	0.029986729	4.80E-14	0.007801811	0.048410941	0.001041369
878	0.954592368	0.245588997	0.856077029	0.334055609	0.899126999	0.744836552	0.845404793	0.652824916
578	0.040511247	0.07811363	0.318604547	0.028772287	0.000346024	0.035600784	0.017222476	0.283846429
1183	0.04656602	0.111161623	0.573094377	0.509352304	0.032718514	0.347696469	0.22262272	0.130707411
780	0.994257549	0.936418059	0.954394028	0.906819568	0.999981886	0.994706168	0.979216169	0.374546089
452	0.978292299	0.975907225	0.995615491	0.979663788	0.986894821	0.993394489	0.989407782	0.844870497
1901	0.995637891	0.999872911	0.99443215	0.95444804	0.999970409	0.688034149	0.710950783	0.174040684
1954	0.991805313	0.969907781	0.987523335	0.405549025	0.999999521	0.173385937	0.867689568	0.51562869
3186	0.961276238	0.848379956	0.625638875	0.416526555	0.778103364	0.836024617	0.129972607	0.850292179
3057	0.999852875	0.999779092	0.997734357	0.993588544	1	0.994044435	0.996205225	0.911099433
2860	0.086991801	0.957628557	0.120410825	0.258467461	0.997852852	0.92392744	0.210924587	0.180600953
2717	0.002458856	0.017072047	0.001159549	0.8294005	2.64E-08	0.822838778	0.89151895	0.00765705
3025	0.996301283	0.99860272	0.999477967	0.967415535	0.999999746	0.961862226	0.98723162	0.929201913
1235	0.999950617	0.999998928	0.999978742	0.998333854	1	0.99698441	0.99975065	0.943382305
1966	0.914182351	0.231632533	0.521866743	0.038285568	4.76E-06	0.962420858	0.624700078	0.384416209
2331	0.510090472	0.984591646	0.985654372	0.998344371	0.99998026	0.444923392	0.970051745	0.417136099
2997	0.999014421	0.938609852	0.993178827	0.690893232	0.999994788	0.959449034	0.955627196	0.371418544
2077	0.188400352	0.108763071	0.947700242	0.349809014	0.495767974	0.912524372	0.957325496	0.164219402
918	0.411295781	0.221506152	0.262766343	0.001787409	0.000315615	0.804111029	0.733183175	0.315091162
976	0.999150281	0.99986829	0.999900619	0.996847586	0.999999968	0.990443556	0.986058991	0.944466934
490	0.075122026	0.98771951	0.052572567	0.43497148	0.989684503	0.765365786	0.285723406	0.306678462
3062	0.024248899	0.004914892	0.001908681	0.005624022	1.15E-14	0.625197387	0.845762326	0.012095652
2788	0.994012663	0.966230007	0.986693138	0.563037165	0.944225769	0.103934599	0.068250812	0.625613001
3206	0.997991446	0.997479963	0.998683749	0.998947037	0.999982753	0.975977031	0.989610998	0.589610887
567	0.001402788	0.003856713	0.003692021	5.69E-05	1.24E-10	0.000573168	0.003526079	0.000919116
894	0.999839723	0.999948552	0.999830819	0.999654156	0.999999997	0.998603215	0.981529638	0.863069146
886	0.000800652	0.023634644	0.00025741	0.020238039	2.67E-13	0.066439061	0.36589173	0.000118409
3160	0.999983005	0.999999677	0.999971307	0.99992771	1	0.998374568	0.999716561	0.905879487
2488	0.996579547	0.998649229	0.997743124	0.800745099	0.999999997	0.668624271	0.876347501	0.565349102
1446	0.931960669	0.584005573	0.255110831	0.170987446	0.647064886	0.477148191	0.500189797	0.598148858
1024	0.98840618	0.962514188	0.992085207	0.960074238	0.999998634	0.960236722	0.977149193	0.745369442
2346	0.999089402	0.999920969	0.998264267	0.999622437	0.999999998	0.997707888	0.989903516	0.778944205
153	3.68E-08	4.98E-06	3.46E-08	7.35E-06	2.05E-18	0.005213197	0.244756041	0.003690347
233	0.103403582	0.784455957	0.000620179	0.01087413	0.999984166	0.183427934	0.399043197	0.008873289
531	0.000991524	0.00205837	0.736391162	0.065362261	1.08E-08	0.74817163	0.786644671	0.011390682
1174	1.79E-09	2.00E-10	4.89E-11	1.89E-08	1.57E-39	5.77E-06	4.63E-05	0.000150986
2930	0.999632065	0.999846822	0.999743222	0.995580737	0.999998725	0.931887171	0.975807752	0.723559693
400	0.00243672	0.000733095	0.000889565	0.005843269	0.002003632	0.080658858	0.471021473	0.001392413
2929	0.999031869	0.986166836	0.978899697	0.983125098	0.999977467	0.99024635	0.989613611	0.748744056
635	0.99710221	0.998097081	0.997617021	0.98977104	1	0.990942681	0.999678813	0.803900959
1607	0.981166822	0.975027396	0.990772098	0.996783427	0.999960471	0.952991258	0.978385138	0.744719155
1408	0.896511984	0.945445599	0.847330909	0.826680653	0.990613666	0.691141579	0.452201983	0.642786204
1484	0.165765811	0.870836489	0.944636679	0.533061847	0.232899576	0.769813862	0.696494557	0.194585407
1189	0.999968493	0.999996765	0.999986329	0.999992422	1	0.998575491	0.997136818	0.969534082
2809	0.99983463	0.998802502	0.999894316	0.89038203	0.999999997	0.966958405	0.999428062	0.846500881
577	0.005095098	0.011679446	0.054636259	0.149555277	3.36E-06	0.072402668	0.057358104	0.009345636
2576	0.999986755	0.999993445	0.999957626	0.998954661	1	0.996774648	0.996194754	0.946603636
2655	3.28E-05	0.001245023	0.00115382	5.38E-05	8.25E-13	0.00194354	0.006989104	0.002154527
1817	0.999700431	0.999999304	0.999963636	0.998674918	0.999999999	0.997921061	0.991698439	0.853854384
1040	0.99637555	0.999756607	0.999922563	0.989011699	0.999999814	0.987559215	0.997237793	0.487764659
901	0.075106852	0.523351724	0.565945084	0.630783797	0.012759995	0.619955135	0.826139955	0.008781529
1073	0.12858167	0.132841672	0.001422701	0.009214303	4.93E-05	0.002613749	0.061905968	0.009001061
1567	0.998931072	0.999921605	0.998206715	0.93065785	0.999999991	0.969558222	0.987801552	0.865621197
2392	0.987262185	0.988587335	0.938363963	0.887485119	0.993582866	0.965680385	0.968778275	0.85324351
718	0.998693431	0.998440344	0.984387307	0.944964102	0.999860796	0.933110492	0.993779011	0.734377093
2442	0.969211631	0.948499743	0.466251417	0.432497603	0.34094933	0.224636848	0.557730094	0.044575582
159	0.016446122	0.000206423	0.078361643	0.037212563	1.12E-07	0.128289245	0.095375632	0.08505657
517	0.996725384	0.999962037	0.999991666	0.991689386	0.99999996	0.946746155	0.979418691	0.820500046
2945	0.998911235	0.960947641	0.951858482	0.748464602	0.999358857	0.616661769	0.591311703	0.607415605
968	0.034231074	0.344605179	0.002209587	0.109802458	0.000807903	0.240863793	0.504632895	0.030964623
932	0.999216495	0.999190065	0.999903028	0.956479044	0.999998697	0.980265655	0.999840884	0.119603388
2302	0.999951466	0.999999786	0.999857498	0.99997839	1	0.999133488	0.999685592	0.861139256
1590	0.672731194	0.035547783	0.946104907	0.007991752	0.033167449	0.83521406	0.063519877	0.890676595
974	0.994315735	0.987918973	0.982318481	0.430597943	0.99401823	0.887065877	0.977888165	0.036611527
1463	0.655402969	0.083031434	0.778074458	0.009460087	1.80E-06	0.18102719	0.822578684	0.058113755
2955	0.154781555	0.765489436	0.91046606	0.227784862	0.193176904	0.21397956	0.31952468	0.598251031
1913	0.997915141	0.99252392	0.975830649	0.966964298	0.999876518	0.994489161	0.99345316	0.895324241
2999	0.999649903	0.999769792	0.989756597	0.941115604	0.996915357	0.997542365	0.993438769	0.73825297
945	0.999948153	0.999994485	0.999824331	0.998497346	1	0.992246692	0.9895526	0.909435499
2960	0.092933271	0.012401155	0.065693983	0.284533179	0.045079532	0.799569766	0.868377593	0.030390501
1252	0.180847871	0.393536097	0.04250601	0.543894456	0.000142702	0.192473286	0.754312727	0.008779012
1717	0.998682833	0.999965566	0.999318021	0.994964869	0.9990076	0.891899992	0.903547983	0.878177289
165	0.01654189	0.734342694	0.102501152	0.889324387	0.670740601	0.947771756	0.914323079	0.00693348
355	0.067088132	0.817117719	0.91593632	0.138701265	0.131511114	0.294294479	0.169821794	0.49959272
1772	0.51115622	0.88052958	0.996167303	0.991452232	0.209660174	0.636471589	0.971702533	0.417295818
2649	0.33886186	0.299870987	0.418891375	0.452320107	0.51880977	0.786446726	0.856888122	0.241245475
2813	0.999957235	0.999283662	0.997487494	0.992067598	0.994561535	0.989703681	0.995351545	0.947446767
440	8.18E-05	0.001667088	3.67E-05	0.044466805	2.69E-10	0.003160647	0.041066269	0.000384866
2501	0.994013494	0.999979929	0.997194733	0.997112248	0.999993079	0.98261394	0.997701344	0.238043207
700	1.45E-06	0.000216117	3.45E-05	0.00014992	2.59E-13	0.002895501	0.057964828	0.000336385
265	0.002481586	0.047703248	0.033744662	0.33001367	1.89E-07	0.380669681	0.403285997	0.068988571
2139	0.9984128	0.998636947	0.998977578	0.959634205	0.999986269	0.933990465	0.907313963	0.894158442
2298	0.999998099	0.999999844	0.999941101	0.999991994	1	0.999166132	0.99928465	0.972749696
500	0.124798542	0.198584363	0.697633869	0.001785836	6.63E-05	0.270919995	0.010417588	0.638176534
656	0.499666073	0.033902863	0.216612326	0.095373127	1.48E-06	0.510541866	0.644921201	0.194664672
743	0.991240763	0.999708447	0.999053698	0.999647213	1	0.869656291	0.996263858	0.682846884
3182	0.998457205	0.999889207	0.9996751	0.993048555	0.999999967	0.954136716	0.966186179	0.390770371
676	0.999960387	0.999999073	0.999971469	0.999728745	0.999999471	0.998075292	0.998093737	0.777802606
2399	0.999977256	0.999781062	0.999843087	0.994263874	1	0.997223068	0.997774226	0.902568597
1449	0.001129909	2.39E-13	6.87E-11	8.18E-07	1.44E-28	0.000286647	0.000180271	0.001040965
3143	0.977192102	0.998615896	0.921217652	0.417401909	0.989883228	0.61113943	0.988401541	0.210432943
1784	0.569314627	0.757887924	0.122807278	0.818981247	0.001181002	0.879157676	0.982949078	0.021363991
232	0.021982126	0.000994825	0.000418177	0.003108522	0.000991	0.005099565	0.017940761	0.000891863
1724	0.98982064	0.999908725	0.999092759	0.997584164	0.999999622	0.921791113	0.926451166	0.819989807
2216	0.975861423	0.729025901	0.978083445	0.765181892	0.999939141	0.995783065	0.987054811	0.922566274
1389	0.008767646	0.002653823	0.000168705	0.020683815	2.82E-05	0.000722914	0.1256039	0.003119011
2229	0.998172996	0.622945465	0.993869505	0.594098212	0.999737916	0.980754954	0.997312654	0.801784721
785	0.999501526	0.393614897	0.991628514	0.294888432	0.998224894	0.932658366	0.965776176	0.862129849
336	0.050629454	0.000168028	3.28E-06	0.0044322	2.36E-09	0.000544346	0.32318082	0.024884768
1452	0.016110898	0.001802315	0.002845328	0.004954301	7.70E-08	0.014837669	0.004575667	0.013758723
51	3.95E-10	2.95E-10	3.39E-12	1.73E-08	2.10E-28	1.00E-05	0.015724246	0.000612679
1684	0.997868855	0.999760448	0.991839863	0.846217182	0.999993278	0.969210336	0.990786397	0.637885755
871	0.998193681	0.998966909	0.9989059	0.999529303	0.999996128	0.99663573	0.997479239	0.950938485
1274	0.99131736	0.999803652	0.999648541	0.998671011	0.999999999	0.971738359	0.995767541	0.932870598
1	5.05E-08	7.80E-10	4.01E-06	0.002220849	7.25E-17	0.00625453	0.826004054	2.78E-05
1466	0.303731554	0.000320032	0.810602487	0.086691754	4.08E-09	0.435671983	0.010619543	0.727232944
284	0.997906695	0.999647568	0.994209963	0.999617259	0.999999994	0.986789249	0.999557236	0.908895086
1646	0.998924731	0.999688314	0.999343958	0.996759875	0.999867151	0.993886181	0.991894554	0.912073876
2036	0.999661772	0.999927636	0.999404472	0.996663751	0.999995455	0.899875631	0.463137681	0.921972909
1044	0.998793298	0.999858211	0.981750166	0.848436388	0.999999881	0.93036136	0.997836032	0.060156008
1725	0.18851316	0.977364669	0.809546388	0.099023073	0.994421544	0.965449282	0.048184309	0.167670115
2445	0.573821991	0.65821834	0.528265196	0.945652754	0.192114548	0.733345538	0.847718848	0.089947843
1361	0.052400836	0.000183102	2.95E-05	0.002576525	2.36E-10	0.000421451	0.004914874	0.015470044
547	0.962871632	0.017440183	0.029949534	0.001808153	1.35E-05	0.95397814	0.963744822	0.068325259
1284	0.162117929	0.268641808	0.007082543	0.46816681	0.99998094	0.012537075	0.839063675	0.110583769
1353	0.977909268	0.999761932	0.905476469	0.237012465	0.999999979	0.021075647	0.057116465	0.143960241
1903	0.935994359	0.710266171	0.01984057	0.136175148	0.001131818	0.988183435	0.992941651	0.01490577
2115	0.996887113	0.977906512	0.944401252	0.813562633	0.999570104	0.738510094	0.864063828	0.799618281
25	0.000362244	0.343358043	1.52E-06	0.002422347	1.36E-06	0.051485636	0.595138973	0.00113953
2640	4.09E-05	1.00E-06	4.62E-05	2.88E-05	1.22E-08	0.014802768	0.04277108	0.011024569
1619	0.069028135	0.000316507	0.012200823	0.016109662	0.001474573	0.060779921	0.73074983	0.030898519
430	0.119794142	0.332663882	0.403700504	0.94637015	0.772604206	0.758056295	0.904008239	0.122104933
1927	0.869381535	0.777232323	0.189772932	0.000134752	8.33E-06	0.155900116	0.020137507	0.232603153
3074	0.996551294	0.999931651	0.993635959	0.947569906	0.999999106	0.983951561	0.934624963	0.828097064
1546	0.907986143	0.999860084	0.969593802	0.992639091	0.977295044	0.910553906	0.989887804	0.351236564
728	0.001150972	0.006084834	0.015484588	0.003007046	1.46E-12	0.011044928	0.252295622	0.015843071
2918	0.328110429	0.04850637	0.002987765	0.004512059	5.80E-06	0.001994251	0.003400137	0.184420359
1510	0.995357123	0.999557092	0.999187449	0.971800982	0.99988656	0.930378702	0.964948983	0.721960627
311	0.013493939	0.739599771	0.406758736	0.003563478	0.000499133	0.020263197	0.364491593	0.030928549
291	0.784179883	0.070854216	0.281303174	0.000712031	5.73E-05	0.121586476	0.266283252	0.583063717
1091	0.973901056	0.997903414	0.988507925	0.917102641	0.999999957	0.97185892	0.458911974	0.809147893
847	0.999998837	0.999974952	0.999911666	0.999956503	0.999999652	0.999038097	0.997278919	0.952874935
832	0.591839147	0.988413316	0.977779292	0.96024557	0.573638393	0.03345851	0.919780025	0.105149072
1716	0.574673377	0.999365988	0.994610606	0.995461951	0.999999336	0.455928257	0.78234606	0.529030745
2095	0.000495424	1.53E-05	0.000142161	7.68E-05	5.73E-11	0.002366516	0.017834844	0.000596076
2995	0.998859114	0.999290002	0.999505516	0.999806439	0.998295181	0.970001942	0.920407325	0.776020474
1995	0.999996113	0.999995146	0.999837304	0.998662041	0.999999999	0.999423617	0.996919947	0.846953466
3199	0.810723151	0.900889064	0.146465189	0.961197299	0.000731123	0.930113093	0.977794627	0.108837252
2812	0.983599086	0.848789617	0.779203915	0.675570779	0.997288117	0.938810548	0.905626095	0.599852307
1797	0.965252125	0.971176373	0.988812698	0.998888201	0.000729956	0.975735375	0.16367867	0.908831763
2236	0.997601457	0.999989948	0.999440287	0.997484932	1	0.993654079	0.992255239	0.863499224
2152	0.977356518	0.970706253	0.997833122	0.990845456	0.999979601	0.995309108	0.995601166	0.933956777
82	0.49792807	6.81E-08	0.059681394	0.003944491	2.28E-07	0.249584554	0.305871999	0.248739967
1843	0.999711643	0.992692418	0.999282622	0.506706079	0.999999814	0.534415208	0.950623442	0.902656709
261	0.119370177	0.95963721	0.290039937	0.535841426	0.779423375	0.363195297	0.576905154	0.32140253
811	0.944300528	0.848595004	0.814824496	0.171228076	0.706710656	0.484730295	0.427886614	0.14807466
1018	0.022362531	0.005742058	0.053608187	0.115380748	3.83E-06	0.066225974	0.371383742	0.007855756
2174	0.99980774	0.999870093	0.999976506	0.995694286	0.999995857	0.977463125	0.987889065	0.90650164
3024	0.06558963	0.00014453	0.005217609	0.136250231	1.15E-05	0.081948094	0.126394562	0.070863414
98	0.856314082	0.965350403	0.772813419	0.691201501	0.437130565	0.688828583	0.901806584	0.49352466
1688	0.000448372	9.49E-05	0.005275651	0.035157658	1.56E-07	0.056745362	0.07045434	0.019654911
2989	0.999977546	0.999995532	0.999931105	0.998966851	1	0.991869262	0.997348834	0.86375832
2479	0.999994599	0.999999739	0.999997956	0.99953572	1	0.995040692	0.999772397	0.775657558
926	0.873538521	0.990674586	0.994737629	0.304833682	0.99999291	0.400458274	0.803247048	0.021304774
1068	0.999955644	0.999997594	0.999996965	0.999763534	0.999999987	0.99767067	0.990897825	0.944594949
1675	0.999642231	0.98155617	0.999695438	0.079770904	0.99993565	0.110444366	0.878223481	0.784293406
2662	0.999837639	0.999989005	0.996339326	0.992634983	0.996091631	0.996582816	0.991528219	0.940642876
991	0.006856158	0.37226867	0.0098024	0.000800071	0.0066263	0.277046621	0.404631532	0.075733517
771	0.999711323	0.999726843	0.99994768	0.996465939	0.999999999	0.994008832	0.973671088	0.946203512
2846	0.995337211	0.347234953	0.967832378	0.363941874	0.999771585	0.959552364	0.952375094	0.745780935
963	0.997342255	0.999998271	0.999990361	0.999549576	0.999999999	0.95896531	0.999166433	0.734822833
1067	0.999657555	0.999832798	0.997533042	0.972939491	0.999999438	0.882261518	0.49024209	0.912618643
2917	0.910249953	0.037578038	0.548804479	0.000567719	0.000974704	0.572199079	0.040307296	0.821340374
1553	0.335046194	0.358310371	0.2386101	0.696605449	0.992526943	0.102129264	0.618015918	0.358582659
1313	0.944420858	0.999976924	0.982642689	0.999122482	1	0.946284266	0.996834309	0.71094873
1722	0.999134091	0.998658661	0.999475824	0.999343549	0.999951393	0.990880762	0.893290222	0.954967827
815	0.16570187	0.13436249	0.213089201	0.399549428	0.222001924	0.344221759	0.285609451	0.254483269
123	1.45E-05	0.000360092	2.93E-06	1.74E-05	1.06E-13	0.007313436	0.320540885	5.97E-05
2316	0.998113383	0.999993437	0.998778927	0.982775425	0.999999977	0.993073734	0.987882583	0.855662563
1250	5.67E-06	3.58E-09	7.03E-05	2.37E-05	1.28E-15	0.000522008	0.000637894	0.001359855
2326	0.999886085	0.984719834	0.999240459	0.631724846	0.999999999	0.08377054	0.056541145	0.151289326
1460	2.48E-07	2.59E-14	3.26E-07	8.07E-08	7.45E-28	2.86E-05	4.76E-06	0.005174886
3100	0.564184889	0.692712661	0.018606881	0.318968808	0.003023467	0.272027328	0.502813436	0.051142458
1083	0.01054775	0.001368202	0.002729624	0.004600132	0.000313609	0.002962253	0.025601725	0.020613113
1585	0.999997008	0.999999474	0.999990967	0.999951678	1	0.998513348	0.997702984	0.952667839
1878	0.992858045	0.9996767	0.989929541	0.994169259	0.998770585	0.982668937	0.962275525	0.274842286
1153	0.205892809	0.203861261	0.001115458	0.003350943	2.18E-06	0.000153055	0.062592006	0.007889885
1869	0.981390911	0.935298057	0.942251771	0.83571883	0.962993619	0.770809405	0.474668382	0.858846763
2977	0.880465536	3.89E-06	1.22E-06	0.040345739	1.34E-10	0.795661183	0.949876391	0.236750307
2731	0.999952481	0.999966277	0.999738552	0.999874964	0.999999999	0.997082478	0.981527085	0.944997903
555	0.995997485	0.960516963	0.994355207	0.892655166	0.999999913	0.985595921	0.994249141	0.863305879
3048	0.900429499	0.998012118	0.999362786	0.977796524	0.965205203	0.712657557	0.99538448	0.588774599
539	0.996422214	0.989496362	0.998952546	0.976501769	0.999719848	0.991656758	0.989240494	0.903463383
874	0.959446285	0.977680014	0.916608844	0.710819307	0.996762119	0.730421646	0.92372894	0.580067958
1755	0.999999684	0.999993364	0.999966439	0.999958683	1	0.999859375	0.999717835	0.972892124
1617	0.999744739	0.999424552	0.999766088	0.974303742	0.999994764	0.969532271	0.982804147	0.934181352
2167	0.999957005	0.999997973	0.999840691	0.999961137	1	0.998873328	0.991051232	0.947880371
1594	0.991328768	0.971556513	0.958119248	0.961061968	0.901305506	0.959853119	0.99639877	0.213191159
2451	0.999749817	0.999999283	0.99987899	0.999763443	1	0.994281211	0.999569055	0.950906429
533	0.999940714	0.998933547	0.999739991	0.944798294	0.999973846	0.955001322	0.949098463	0.928544813
275	0.999905949	0.999925642	0.999980871	0.999936212	0.999999977	0.998964332	0.997347101	0.906347013
15	6.86E-05	9.86E-10	0.00054402	0.000661651	8.27E-12	0.006504887	0.001260693	0.002349592
646	0.956331184	0.214631593	0.860588177	0.005331252	0.942943222	0.842673862	0.483038083	0.235570688
57	0.999991055	0.999830979	0.999698382	0.998583803	0.999999999	0.999443806	0.994981991	0.949826764
469	0.998212054	0.99994403	0.996503324	0.989723908	0.999949316	0.996477191	0.997352496	0.898334029
2075	0.980076069	0.939930734	0.891525651	0.994744728	0.997130134	0.894891856	0.979185685	0.852610147
2153	0.999496927	0.999282087	0.996849914	0.999686254	0.99999329	0.997131779	0.992772584	0.952208888
1584	2.10E-05	0.004814264	5.87E-06	0.026851513	6.44E-09	0.055936506	0.419642309	0.003301886
1249	0.601488959	0.63736389	0.500971337	0.321861434	0.016705935	0.100386427	0.683936917	0.071446061
3152	0.901718344	0.847913014	0.835318307	0.99705514	0.999976523	0.851605791	0.96578196	0.435662573
2199	0.510363382	0.559142419	0.351650442	0.138742534	0.999760795	0.067685465	0.857436745	0.088049462
655	0.993454763	0.973322105	0.999980892	0.97369775	0.999999999	0.997252721	0.995470079	0.391883681
1131	4.31E-07	4.55E-15	2.44E-11	4.67E-07	1.46E-30	0.002476108	0.13862607	7.35E-05
2288	0.99999844	0.999990047	0.999907695	0.999493433	1	0.999457471	0.999723658	0.952639823
2621	0.957512885	0.995830228	0.99912207	0.987610275	0.999995595	0.858178865	0.989214831	0.512463889
681	0.999827712	0.998757927	0.998135413	0.994075126	0.999999556	0.993213897	0.996872996	0.862792579
2	0.516313101	0.158323546	0.384038668	0.01281678	0.160795922	0.515479091	0.284260935	0.459876139
1030	4.14E-05	0.000375313	0.03801462	0.035174112	8.83E-10	0.123092064	0.41360665	0.014484395
925	0.737195979	0.824400393	0.992631108	0.496166059	0.421179541	0.915162203	0.841625239	0.725900921
2195	0.93766633	0.901083241	0.997011347	0.631963578	0.962940192	0.585755258	0.838494552	0.821590141
1524	0.024238181	0.055803082	0.511976739	0.870702488	0.313586788	0.423793659	0.916297251	0.089812664
2264	0.979776748	0.773369476	0.841119808	0.872205224	0.789463647	0.823453006	0.725401594	0.751835212
197	0.018645057	0.003425211	0.003620959	0.005035496	0.019783933	0.042669209	0.031122949	0.0396363
2489	0.999957296	0.999999338	0.999979219	0.999711594	1	0.999307002	0.999780633	0.906166226
2830	0.985973696	0.919414276	0.996415562	0.988694476	0.907408822	0.936748145	0.960789533	0.855693057
1854	0.000887277	0.269537091	0.011367691	0.104647262	0.00212711	0.101872677	0.545747357	0.001870175
464	0.975284464	0.997150658	0.905080638	0.988940237	0.999992507	0.935829217	0.518876124	0.863517243
2695	0.739873716	0.067211362	0.882866795	0.063481483	0.001893948	0.906819458	0.056834744	0.86914968
3248	0.999993426	0.999862258	0.999997898	0.999143759	0.999999999	0.996378519	0.966993485	0.972959917
1238	0.067479576	5.99E-06	4.29E-08	0.004375665	1.79E-21	0.024989636	0.169938977	0.0300282
857	0.232844751	0.211732837	0.235765487	0.316304574	0.969432369	0.47910208	0.82622247	0.027637365
2097	1.15E-05	1.02E-06	3.88E-07	2.74E-06	2.39E-17	1.85E-05	0.002088064	0.000563006
1200	0.000305298	0.000622136	1.90E-05	9.11E-06	2.10E-11	2.84E-05	0.04471668	0.000847263
1812	0.146160634	0.233222827	0.145327771	0.117087969	0.01768367	0.082208666	0.24292646	0.005096422
2411	0.991138838	0.969290789	0.998341514	0.673451971	0.999929026	0.740200787	0.74678827	0.513716402
200	0.003049872	0.002933768	0.001182054	0.609971036	1.65E-08	0.169714939	0.892497844	0.036494803
462	0.99552931	0.999965166	0.999140431	0.995721042	0.99996577	0.992800109	0.990783384	0.861220275
3027	0.055562621	0.003489822	0.065505835	0.248047324	1.58E-05	0.119221777	0.520146142	0.01205886
1327	0.025167694	0.232416201	0.088002968	0.019837303	2.90E-07	0.126543565	0.320213636	0.035305312
2387	0.582383608	0.841305056	0.044966988	0.037619594	0.999861904	0.464703481	0.002105849	0.413370621
3082	0.999963878	0.999938088	0.999979542	0.987060436	1	0.976744601	0.995294441	0.968239127
781	0.919301333	0.04855392	0.487381634	0.016165838	0.454204058	0.734519015	0.837356086	0.170448355
994	0.985127787	0.992358785	0.999015566	0.996876852	0.997691652	0.987382775	0.997110015	0.900968393
166	0.005019805	0.078702257	0.039668759	5.81E-05	1.76E-07	0.079561405	0.113599309	0.063071503
2777	0.000244774	0.004586916	0.000753565	0.001629305	2.40E-13	0.000837831	0.401880991	0.000631139
1598	0.99894583	0.986442683	0.993168319	0.932531896	0.999996442	0.877441446	0.964541833	0.670842151
1047	0.999883725	0.999926241	0.999978452	0.998831545	0.999999996	0.999320098	0.991540129	0.906306489
1569	0.999879184	0.999925918	0.999957952	0.999962211	1	0.997170287	0.997067918	0.946873097
1625	0.991720504	0.442540516	0.525985423	0.506861524	0.694985793	0.975891115	0.966856162	0.508537342
2984	0.970946963	0.999729493	0.998076577	0.938415624	0.999997615	0.770653387	0.957695771	0.531287494
1379	0.868832494	0.065823447	0.709830171	0.49589748	0.08152342	0.668855777	0.64344551	0.561662393
416	0.006858531	7.73E-07	9.13E-06	0.000144434	2.42E-14	0.000181655	0.004506823	0.007785018
1273	0.989357018	0.999622887	0.998890443	0.998532365	0.999993034	0.957230981	0.996625062	0.384932823
259	0.999902509	0.999910573	0.998112214	0.99956516	0.999999994	0.998783643	0.999752813	0.972502487
612	4.06E-05	7.89E-07	0.011916022	0.01609564	8.82E-13	0.004240554	0.001237402	0.002713221
376	0.999527758	0.999607991	0.994752957	0.998693388	0.999999997	0.999012483	0.990185459	0.972399116
1270	0.998829504	0.999695108	0.999961249	0.989615127	1	0.983074446	0.985307277	0.941434191
2882	0.057693319	0.497986541	0.00304278	0.060222002	1.31E-06	0.38081354	0.590082425	0.00588438
2571	0.999995386	0.999998625	0.999997806	0.999992782	1	0.998435173	0.997160727	0.952682484
2597	0.836406341	0.202690306	0.590858583	0.616664433	0.851701278	0.942163761	0.956334191	0.765380812
481	0.174565791	9.14E-07	0.021136924	8.52E-05	1.39E-10	0.040252093	0.006742376	0.122035464
714	0.999704647	0.99994928	0.992915315	0.999038257	0.999999986	0.998881688	0.992967685	0.676315196
2761	0.982356006	0.999957948	0.999738584	0.99506992	0.999996778	0.961843491	0.977449598	0.258420092
1991	0.999501817	0.999998117	0.999813515	0.999843947	1	0.991140059	0.980821641	0.865655469
1255	0.99989275	0.999944852	0.999825019	0.999222728	1	0.997153832	0.999659104	0.852814888
2516	0.996779136	0.999925979	0.999826469	0.997604162	0.999999998	0.982346342	0.989110255	0.7690755
2019	0.107599516	0.952127592	0.013565943	0.16899974	0.017007513	0.019724366	0.815235351	0.017813815
267	0.917200272	0.742852847	0.02599815	0.090606596	0.999818146	0.876179579	0.004761382	0.825123039
108	0.868597999	0.640574196	0.91076039	0.004123738	2.80E-06	0.873173009	0.005798843	0.276971847
160	4.95E-05	3.04E-09	3.87E-08	3.49E-06	3.17E-21	0.001676504	0.005957881	0.000501172
75	0.9986352	0.88035672	0.993607042	0.150087904	0.292509612	0.143940114	0.959464805	0.088074036
61	0.978847514	0.119913035	0.041591175	0.001609907	0.921127829	0.08383705	0.356105538	0.170030295
1932	0.999673293	0.999805173	0.96680247	0.863103529	0.999999999	0.903530504	0.943140331	0.858307602
3121	0.002171037	0.195734004	0.000267102	0.292726335	5.85E-07	0.125855218	0.047722575	0.002627146
1847	0.983517138	0.998117909	0.984513588	0.951835832	0.999996926	0.898095904	0.99630448	0.918558198
3053	0.998677412	0.999947682	0.999696801	0.945642914	0.999999885	0.942071467	0.99404416	0.834677435
1633	0.001027902	5.63E-05	7.42E-06	1.70E-06	6.53E-12	0.01123542	0.039713963	0.000201557
1505	0.003485596	0.000194834	5.42E-05	0.001636938	2.48E-13	0.011396399	0.311329225	0.003214796
712	0.998050589	0.991615994	0.999355814	0.036048768	0.999958485	0.034489182	0.597705848	0.654502616
1363	0.970276677	0.990149501	0.936903876	0.989859234	0.999999947	0.979521899	0.984525962	0.700835713
1962	0.281544056	0.386910749	0.170096844	0.156420796	0.148326659	0.481461715	0.737724041	0.110346358
260	0.16534925	0.011741905	0.307272221	0.006802465	2.86E-05	0.322309793	0.777046152	0.020132137
2333	0.22126428	0.00049041	0.005151871	0.043384328	0.417120188	0.016221959	0.744212554	0.00338179
2222	0.999488272	0.99999617	0.999919783	0.996698777	0.999999999	0.980100544	0.973603431	0.853886439
2390	0.933561364	0.001087135	0.425550211	0.002999538	0.961122417	0.69261186	0.905827681	0.015810795
1571	0.6585822	0.243950652	0.406185589	0.021316224	0.000259279	0.516240515	0.314677101	0.208595525
2503	0.999742859	0.998917205	0.997635669	0.977815516	0.99267189	0.992915211	0.995791323	0.902581619
274	0.993014629	0.980767781	0.969284791	0.219176798	0.999938876	0.206349192	0.69218493	0.565237923
2519	0.002092214	0.273692482	0.000366608	0.073011894	0.010551219	0.56405151	0.933228991	0.011258514
2642	0.999216576	0.930601707	0.99825855	0.93116766	0.990185576	0.982046226	0.753739538	0.893658133
2721	0.097802405	0.993524371	0.933282365	0.056184952	0.002203671	0.304852442	0.355676367	0.659599262
3163	0.999999872	0.99999633	0.999978295	0.999985157	1	0.999613787	0.997266444	0.972915597
1848	0.545347658	0.054675772	0.949626264	0.016085036	1.64E-05	0.948325814	0.000136231	0.955531909
325	0.703998488	0.134869755	0.000286123	0.242750235	0.879707879	0.646372188	0.273680821	0.574225451
639	0.993252913	0.999974797	0.999804923	0.99702709	0.999999962	0.988004586	0.997520208	0.858154172
3051	0.999999202	0.999999729	0.999996227	0.999831722	1	0.998382525	0.9997019	0.914898269
255	0.000700042	0.001201677	0.000267847	0.000114697	1.28E-07	0.001377611	0.001479775	0.00115277
1487	0.0019901	0.002442712	0.062302391	0.15465331	9.50E-13	0.29459272	0.810282416	0.000516801
1968	0.149815834	0.015466212	0.006354795	1.02E-05	2.57E-10	0.00772837	0.132857736	0.123100132
1889	0.995268447	0.998034464	0.973994207	0.636152686	0.99987211	0.476643787	0.550280314	0.844330624
1051	0.996861225	0.983467581	0.999992235	0.921732892	0.99901792	0.882150481	0.915432246	0.872158748
2422	0.999808747	0.999950212	0.999957904	0.997336675	1	0.993671241	0.998493704	0.950564403
3063	0.99668472	0.1640551	0.361301231	0.030881703	0.982638792	0.561515246	0.000325286	0.569162099
1547	0.424430567	0.55783619	0.007938741	0.361252959	0.003231001	0.696311046	0.976045159	0.125933259
2590	2.17E-06	2.50E-15	1.14E-08	4.35E-07	1.16E-26	0.00014509	2.96E-05	0.000148929
1317	0.999710191	0.999944444	0.997090211	0.99937525	0.999999708	0.993599158	0.996715324	0.903814062
1601	0.92700326	0.994910099	0.994327125	0.728872751	0.999898107	0.432863958	0.909638717	0.489641956
37	3.18E-08	7.74E-13	8.52E-09	7.21E-06	7.47E-24	3.41E-05	2.44E-06	0.001002494
2261	0.205035065	0.192011919	0.537557837	0.64477603	0.999994798	0.834009899	0.976181847	0.074867893
1429	0.416024567	0.002972275	0.000892906	0.001551056	1.43E-07	0.314727484	0.381119495	0.030697548
206	0.000118482	0.01275903	0.114033758	0.258663682	3.87E-10	0.181544506	0.026985145	0.017968941
3187	0.999979308	0.999998095	0.999888219	0.999970239	1	0.999484337	0.997548615	0.868093931
191	0.956202928	0.99892945	0.954132649	0.491652108	0.999997285	0.514294436	0.631285095	0.520181962
2542	0.999981691	0.999999915	0.999965857	0.999928029	1	0.993472429	0.995911273	0.865044446
3238	0.999612009	0.998937334	0.998797553	0.904093346	0.98762717	0.963568584	0.949506287	0.650740924
3178	0.999970532	0.999989934	0.999883669	0.996512632	0.999995599	0.998601083	0.997242518	0.95089449
3148	0.928473577	0.991954765	0.978291119	0.996819465	0.353297618	0.434327665	0.94437187	0.290212183
2423	0.999977278	0.999991225	0.999938028	0.999122357	1	0.975517312	0.966120744	0.822127211
912	0.002701355	3.28E-06	7.69E-05	0.007010611	3.14E-09	0.004576565	0.655968555	0.002229329
338	0.002407333	1.37E-05	3.94E-06	0.05652368	3.54E-09	0.028618558	0.066109669	0.000391364
329	0.013310981	0.856581681	0.010114949	0.23625794	0.000323791	0.196641622	0.911853677	0.000820491
2978	0.494972215	0.025701492	0.91246281	0.142459914	0.248066396	0.560408784	0.038917658	0.722806985
2611	0.000826701	0.00151314	0.012522421	0.000237475	3.54E-09	0.032408359	0.080359821	0.011915107
705	0.999064601	0.999932222	0.999584042	0.998708911	0.999924001	0.998084967	0.993562959	0.946296248
1653	0.995902979	0.999960444	0.999980375	0.999326327	0.999999996	0.981235731	0.862555027	0.917585912
1475	0.025909858	0.000111121	0.000380848	0.002229155	4.50E-07	0.00292055	0.320784513	0.025587763
3174	0.999999547	0.999999894	0.99999812	0.999945287	1	0.999563026	0.999640151	0.947668863
747	0.998157536	0.991302332	0.982859251	0.998131726	0.999963226	0.997728956	0.996472476	0.951237652
3069	1.20E-05	0.04977507	0.123567194	0.000947282	6.86E-07	0.000756829	0.030380596	0.125354402
2377	0.981535439	0.999920874	0.999619512	0.728612072	0.99999933	0.713830674	0.983532577	0.360318681
1099	0.999662154	0.999983983	0.999953092	0.999281284	1	0.996991142	0.938477712	0.789641792
1683	0.994523628	0.998046545	0.900584311	0.85029737	0.235745668	0.849113958	0.967641313	0.3552098
2974	0.824738634	0.003619881	0.182907317	0.025327309	0.980089979	0.749639316	0.000826484	0.660745617
1111	0.890684056	0.94206788	0.874495761	0.781398636	0.856204309	0.689169514	0.447493916	0.636727195
2024	0.009755403	2.28E-05	0.000126841	1.88E-05	1.18E-12	0.026989665	0.049850817	0.007545012
2201	0.970817011	0.224796464	0.584356422	0.079438013	0.933529135	0.450024534	0.491991249	0.3186028
304	0.005871966	3.15E-07	0.00468018	0.000462898	1.59E-06	0.006247227	0.008975196	0.021405357
998	0.999991301	0.999999139	0.999974471	0.999910978	1	0.999511175	0.997907048	0.915607106
1145	0.999947472	0.999965564	0.999875079	0.99658713	0.9999971	0.993186071	0.991530752	0.864314252
264	1.94E-06	1.35E-13	9.24E-10	4.56E-09	3.94E-22	0.000216557	4.01E-06	0.00627391
2657	0.984230858	0.99831839	0.960283576	0.971282464	0.997189361	0.98861305	0.982884411	0.882293922
392	0.999057848	0.999995016	0.998709159	0.994048821	0.999997115	0.985990426	0.979895245	0.807717325
2775	0.000287908	0.084805889	0.021591062	0.004068129	0.000555571	0.029999099	0.093102741	0.019916813
2850	0.999280974	0.980358691	0.998680691	0.25474412	0.998381373	0.759459508	0.951953686	0.186568174
3047	0.937466551	0.998241697	0.981664091	0.147903543	0.73381822	0.498297557	0.868516717	0.472421102
2889	0.998117256	0.999895445	0.99981089	0.993824094	0.999995445	0.985912643	0.910625929	0.967954229
2994	0.948709337	0.027158161	0.238106177	0.012831117	0.627196282	0.120259558	0.786927482	0.156007695
3255	0.999683338	0.999485104	0.995527257	0.993642913	0.999999979	0.97833002	0.973781637	0.521678494
170	0.002068552	0.008382559	4.83E-07	0.00099057	3.20E-07	0.079824087	0.319816054	0.005440602
2482	0.999659945	0.999981525	0.999594224	0.999135236	0.999999915	0.998936891	0.999259856	0.914558104
2318	0.999144973	0.999032803	0.99583918	0.921515593	0.999994865	0.978744455	0.997321123	0.223097115
2285	0.99977941	0.998594473	0.999713196	0.996082426	1	0.99282273	0.984204368	0.912775244
3211	0.999977202	0.999999619	0.999970033	0.999921746	1	0.998911195	0.993182373	0.886016495
1406	0.804413781	0.998240999	0.679313021	0.524633677	0.779956746	0.901046302	0.975214385	0.442755489
2362	0.999919253	0.998308933	0.995989246	0.976404869	0.999999915	0.975168684	0.953339083	0.939663526
3195	0.999996024	0.99999997	0.999998028	0.999921736	1	0.99841894	0.999840363	0.496238121
149	0.997841509	0.999512434	0.994726765	0.975730195	0.998044162	0.804374348	0.187688391	0.936800543
1425	0.000820284	5.52E-07	0.017087373	0.017289167	0.001306445	0.01770988	0.162090167	0.018680044
858	0.998573467	0.999950538	0.984476863	0.771728618	0.999999986	0.828133292	0.970863193	0.653162884
1127	4.07E-07	8.64E-15	3.27E-09	1.03E-06	8.42E-22	7.76E-06	3.60E-06	7.25E-05
2480	0.999919885	0.999993562	0.999042578	0.999845776	1	0.999382433	0.999182048	0.947557046
297	8.81E-10	2.38E-06	9.96E-05	0.003163817	7.56E-23	0.009612348	0.415168453	0.001586892
3230	0.999994762	0.999968258	0.999446889	0.999468619	1	0.998236513	0.993857397	0.854414096
846	0.914721162	0.940431888	0.628058549	0.144233675	0.006677473	0.803917405	0.888392028	0.253851131
1254	0.002732088	0.562925643	0.421483065	0.69717038	0.618666587	0.144768986	0.95340352	0.05199939
1004	0.989344711	0.995852578	0.98790371	0.777456723	0.999987534	0.974496297	0.953867314	0.634472648
496	0.820743716	0.105601924	0.931134426	7.70E-05	0.017011481	0.753445833	0.197704931	0.789154571
2478	0.988314702	0.99972601	0.999351964	0.992440766	0.999999347	0.997072596	0.978160667	0.716940766
1612	0.997152031	0.999468745	0.999841641	0.242222324	0.999999982	0.060753405	0.872923299	0.31977006
1403	0.999179775	0.999985287	0.999880748	0.992539807	0.999999891	0.998451547	0.991701025	0.862683866
2971	0.999961326	0.999987566	0.999894713	0.999985106	1	0.999111178	0.961052744	0.952174344
3172	0.998894579	0.999998595	0.999825455	0.999478541	0.999988909	0.954362729	0.979744224	0.83219065
2793	0.994949606	0.999907474	0.969908645	0.998447498	0.999999999	0.999156923	0.99876222	0.865599012
1320	0.803629156	0.973867388	0.841190758	0.756934386	0.999979439	0.696842211	0.914935912	0.703776666
1618	0.947410577	0.954188303	0.901632725	0.997610396	0.999993226	0.98312456	0.996053702	0.720516004
514	0.998621166	0.99995699	0.999276457	0.992529263	0.999999656	0.991182348	0.997576552	0.822558189
2890	0.003058629	0.999401234	0.976842661	0.917250634	0.99821323	0.027816451	0.877029846	0.005108093
2888	0.006117667	0.616188107	0.229967512	0.817449308	3.45E-05	0.333618856	0.886154016	0.0151075
1142	0.749434134	0.999693774	0.711520373	0.93048868	0.860071267	0.896177404	0.998395638	0.698037639
2213	0.298611141	0.946401479	0.381371222	0.661036617	0.980407908	0.214952	0.859915876	0.297894734
2822	0.006412939	0.364667483	0.087163764	0.922048065	0.344405259	0.771675354	0.971539159	0.015938551
2366	0.999469116	0.999890541	0.999814839	0.902701413	0.999999951	0.966131326	0.995953855	0.766638386
1263	0.095634591	0.845903974	7.35E-05	0.008185667	5.44E-05	0.325334951	0.881935065	0.003185815
865	0.971988335	0.999984439	0.999981964	0.998670819	0.999997961	0.93541232	0.99423679	0.716909925
1846	0.021795888	0.879095885	0.909703439	0.988960893	9.68E-07	0.939301987	0.979329691	0.018549918
2010	0.996700866	0.989935902	0.99940227	0.982295265	0.999999875	0.811663599	0.774761641	0.604477332
2837	0.999997686	0.999999832	0.999986817	0.999988023	1	0.999892354	0.999712501	0.950524297
2246	0.999000677	0.999362569	0.999935689	0.921950306	0.999991462	0.994985851	0.993140967	0.723960668
2086	0.496156251	0.700521457	0.00172809	0.102206761	0.004312927	0.171674373	0.400771827	0.025785054
1840	0.999995485	0.999999641	0.999926346	0.999942042	1	0.999673357	0.998828542	0.920807372
1904	0.999966726	0.999237827	0.999823693	0.972313173	0.999999994	0.973982434	0.987349405	0.758438135
2795	0.910471092	0.979251957	0.957789596	0.760335798	0.952325918	0.704308849	0.938564392	0.315502651
1606	0.987092681	0.973590514	0.977937643	0.938892909	0.832971266	0.839672702	0.978835419	0.588306552
1970	0.000160735	0.005524184	0.01631066	0.002736754	8.98E-12	0.01175026	0.016195308	0.038902138
461	0.984065835	0.99983526	0.999987251	0.998709167	0.999256086	0.95692696	0.996179923	0.44070173
1825	0.998983661	0.99918606	0.960909614	0.008920877	0.999576671	0.118083362	0.869950357	0.464643148
2052	0.999600266	0.999992398	0.99963459	0.985982945	1	0.988800571	0.989114578	0.897779643
2899	0.996969732	0.988566151	0.972482338	0.564169534	0.850235826	0.897326795	0.994118334	0.718577566
2143	0.845312874	0.654372127	0.410487026	0.192990476	0.935625997	0.228761451	0.814139531	0.309648138
3081	0.999941541	0.948287962	0.999972852	0.740167299	0.99999988	0.982874146	0.998796653	0.756940273
182	0.980175346	0.894171016	0.949044615	0.906139181	0.998679077	0.973304564	0.976055099	0.821437425
497	0.000364392	0.03516534	0.009130007	0.110860269	3.30E-14	0.003879608	0.184357233	0.011244364
269	0.999009699	0.999802092	0.99944441	0.999814366	1	0.981397351	0.979090027	0.939233182
2583	0.999965128	0.999892394	0.999908639	0.982781181	1	0.977796233	0.987032468	0.905164108
995	0.999907889	0.988530688	0.998359163	0.999058639	0.999999165	0.964316241	0.892562506	0.938396837
2110	0.458352275	9.58E-05	0.06851251	0.000948517	0.00083392	0.054650345	0.732808216	0.138122771
2061	0.999516964	0.996053971	0.973604865	0.85839479	0.611847352	0.691990753	0.897624848	0.516725957
2533	0.988551812	0.017496021	0.897215941	0.000326026	0.988622144	0.950282034	0.881610976	0.758718993
818	0.944703924	0.997633766	0.988598674	0.969207954	0.999956396	0.851131121	0.925817149	0.840054537
199	0.296945326	0.616539548	0.745380157	0.103586145	0.176449249	0.926500685	0.97023007	0.457924359
3088	0.999140078	0.998411667	0.990647066	0.807432891	0.999782315	0.977286463	0.986553764	0.557490156
1385	2.13E-05	2.99E-08	7.10E-05	1.26E-05	2.49E-19	0.017355217	0.42313377	0.001306714
1747	0.661746526	0.043197854	0.77180866	0.168661448	1.89E-07	0.23091716	0.686647477	0.179640786
1587	0.651362064	0.002220475	0.551488743	0.275438019	4.59E-09	0.690625415	0.000517302	0.608226198
8	0.010472341	0.005061758	0.005103427	0.1362426	0.249145716	0.009247034	0.121530127	0.004589458
2759	0.00825662	0.990785889	0.004326823	0.948117845	0.989394072	0.873062108	0.927483498	0.184616668
2158	0.999930745	0.999624899	0.998780559	0.990839714	1	0.99690186	0.999012331	0.965200177
970	0.025618152	0.981157026	0.032276173	0.976080351	0.893887637	0.977687714	0.888336193	0.03138605
1414	0.000180941	0.207543264	0.000253209	0.103543151	0.023904258	0.268112883	0.701998184	0.009498431
1770	0.043798751	0.004344423	0.001673676	0.001409181	2.39E-14	0.006304336	2.55E-05	0.041777895
1084	0.999937397	0.99998232	0.999996098	0.899124266	0.999999999	0.895625649	0.992660291	0.849910739
2794	0.917759584	0.010714326	0.929805339	0.009012682	0.99942571	0.98364366	0.989081371	0.794518288
458	0.115813812	0.060553028	0.001503749	0.016449903	0.0187459	0.087180437	0.496802563	0.072472736
1384	0.892046133	0.997377586	0.900716412	0.491762331	0.981773249	0.796605683	0.904702513	0.446027402
1623	0.985110729	0.049266728	0.00467666	0.001461058	0.999791542	0.796405943	0.497971019	0.537488126
820	0.934816277	0.816428301	0.866211463	0.712609921	0.999999993	0.850836979	0.958494832	0.309322121
2448	0.993785188	0.999802604	0.998757734	0.964584667	0.999999737	0.937223531	0.99373351	0.685040105
3151	0.493813191	0.986051248	0.662787671	0.978115346	0.999558513	0.633396386	0.953437524	0.261762503
2751	0.999956964	0.999910891	0.999983633	0.999903963	1	0.989220471	0.827266099	0.958300573
386	0.025248031	9.80E-05	2.23E-05	2.94E-05	1.18E-07	0.000136012	0.024231345	0.004102436
2626	0.006255539	0.039053846	0.044357405	5.98E-05	2.83E-06	0.007238053	0.001781251	0.035736278
559	0.000293923	0.280628735	0.259946777	0.213221115	0.010876662	0.489302374	0.858537229	0.013743359
506	0.985459196	0.999998271	0.998501492	0.999453851	0.99998975	0.978020721	0.996732248	0.789006294
331	0.012820011	0.066238953	0.313357466	0.0003123	1.05E-05	0.113353499	0.049987476	0.272860729
623	0.045901376	0.00296016	0.10787593	0.680051815	7.98E-12	0.389559105	0.343892797	0.062103989
56	0.966537106	0.997129127	0.98235711	0.880526287	0.999577219	0.93827749	0.976877194	0.689886991
1621	0.877710521	0.989598089	0.810033224	0.768367589	0.954953133	0.495444279	0.761993169	0.794231391
856	0.998738883	0.999985302	0.999979927	0.985626666	1	0.978027515	0.987237713	0.895501549
32	2.78E-05	1.76E-06	6.09E-07	0.000698215	8.69E-11	0.11700805	0.228365405	0.039252613
551	0.142224921	0.142794845	0.004465609	0.00899036	1.88E-07	0.524649574	0.686189234	0.099137272
1723	0.978783292	0.995770655	0.994378539	0.984251714	0.999837603	0.888181645	0.972435417	0.71439965
1719	0.999925629	0.998624309	0.997338345	0.954844569	1	0.990275302	0.921731611	0.645666659
3050	0.998087864	0.999841963	0.999599246	0.930055468	0.999999955	0.937221007	0.995144132	0.929136881
137	0.992601074	0.999867995	0.984991261	0.956130741	0.999619647	0.977785115	0.996514547	0.583271522
1119	0.020295366	0.027657275	0.000121574	0.231689321	3.63E-16	0.356678325	0.779637196	0.010503071
2878	0.014053195	0.001964464	7.30E-05	0.08216208	2.69E-09	0.085018639	0.141878827	0.005862691
3080	0.47427789	0.588526828	0.217660172	0.02881649	0.303285669	0.757098222	0.741655627	0.026871118
794	0.000481664	0.031717228	0.152834921	0.09954887	0.004920822	0.42095547	0.458909078	0.062158883
2339	0.986548327	0.878290491	0.975705485	0.902687799	0.999999608	0.986581786	0.985239303	0.835855697
1034	0.995437104	0.999660328	0.999658456	0.994978424	0.999998817	0.971577109	0.985606003	0.852826256
3167	0.9999966	0.999999907	0.99999416	0.999938756	1	0.999503237	0.994240012	0.915936783
2632	2.58E-05	0.000356982	1.09E-05	0.001300743	2.17E-07	0.001059223	0.011474565	0.003310175
492	0.587978092	0.008826535	0.379188661	0.58465097	1.33E-06	0.598471908	0.430997185	0.321582166
1400	0.85547831	0.913997985	0.767153776	0.817973038	0.819109648	0.901886724	0.880427107	0.756775571
737	0.972785638	0.023168033	0.217893941	0.002868778	0.959969406	0.353765516	0.679826356	0.201832604
680	0.868438352	0.797421002	0.944606574	0.734181095	0.917042478	0.743129381	0.945165611	0.245880457
1298	0.833491615	0.999981008	0.997694954	0.875883939	0.999987708	0.770836795	0.963837453	0.136862354
2758	0.694663115	0.800021021	0.13320973	0.033846305	0.134337245	0.961371484	0.981261704	0.062597192
1990	0.999817274	0.996545425	0.999962022	0.971050148	0.999999994	0.983323781	0.996697879	0.759327546
2280	0.001916694	0.000357037	0.322471581	0.570012253	0.000416891	0.030851718	0.586667202	0.024624314
1575	0.000239413	3.80E-09	0.000358793	0.00142756	9.85E-20	0.00322817	6.28E-06	0.005900034
3193	0.999954408	0.999990958	0.999947726	0.999961557	1	0.99887196	0.999722632	0.906124131
3061	0.999998283	0.999999624	0.999998225	0.999993355	1	0.999582372	0.99970849	0.947699852
406	0.384639841	0.476622823	0.421303208	0.696805706	0.003565688	0.86950272	0.961283582	0.032399748
1655	0.966720958	0.113291567	0.950986967	0.069527169	0.706262743	0.848670451	0.641665684	0.751394336
1247	0.99983538	0.999998725	0.999961007	0.99996209	1	0.994811161	0.996864504	0.918698229
2963	0.615252367	0.996518198	0.891983712	0.001955587	0.002936066	0.041157752	0.671925194	0.33048053
1472	0.166395043	0.030535163	0.000819781	8.88E-06	6.94E-06	0.017775616	0.008875778	0.136577586
1923	0.999329564	0.999922779	0.998237924	0.969835524	0.999965425	0.943276571	0.99936439	0.494914346
279	0.000168485	2.80E-05	0.002557886	0.00395191	4.66E-09	0.001792676	0.008879094	0.002250337
3214	0.999999804	0.99993154	0.999971867	0.997142097	1	0.99879354	0.997257941	0.971512175
2172	0.914058445	0.965977214	0.364093093	0.013209772	0.998716639	0.296239492	0.288271317	0.235429562
1838	0.990898661	0.991324842	0.988808362	0.978461974	0.999205059	0.994265205	0.990227245	0.890759001
3011	0.98335967	0.960953912	0.903250541	0.824562801	0.775514675	0.959115616	0.832180016	0.889743289
2083	0.977600369	0.872941396	0.118263976	0.06633016	0.517438779	0.635927751	0.861645463	0.041404508
1289	0.999994976	0.999992903	0.999995501	0.999988287	1	0.998757828	0.976077051	0.917185384
1006	0.999757396	0.999798777	0.999953369	0.999115429	1	0.987850142	0.995474849	0.261741376
2760	0.004988248	0.908256024	0.002479831	0.399035776	0.415598557	0.196419924	0.866969023	0.268648732
63	0.998974589	0.990346178	0.999377713	0.960931518	0.981266124	0.98312369	0.968779513	0.899752508
698	0.999607588	0.97776525	0.999978477	0.970089149	0.999994287	0.998150046	0.996698344	0.907638836
3225	4.90E-05	1.60E-09	1.22E-10	0.011804165	4.63E-23	0.009960294	2.56E-05	0.001120086
132	0.000284019	7.50E-05	4.70E-05	0.007782162	7.86E-11	1.65E-05	0.005877766	0.000285098
854	0.039380729	0.826056247	0.030720879	0.00376287	3.31E-05	0.545577932	0.96004089	0.003977607
115	0.012060612	2.38E-05	0.000361678	0.00310531	1.14E-08	0.000225546	0.104271329	0.004596919
2884	0.999373247	0.999971867	0.998695036	0.995896866	0.999999987	0.99669209	0.999221871	0.950145152
145	0.001151373	9.26E-06	0.010220746	0.001580643	4.64E-07	0.002566253	0.00022471	0.008557944
2405	0.999981067	0.99970584	0.999982899	0.992016261	0.99999999	0.985214864	0.990740252	0.969884762
2654	0.000153979	0.00051354	0.000208831	0.005501004	0.000513596	0.01459533	0.079749672	0.001176424
472	0.051068885	0.009318837	0.009350994	0.00131052	4.73E-06	0.042709477	0.175617122	0.041132551
1562	0.99963665	0.999805377	0.998679252	0.006332451	0.999999741	0.004794068	0.903347235	0.663413812
2791	0.042213131	0.004335844	0.000601768	0.016507171	1.68E-08	0.179728013	0.454873021	0.002337601
3141	0.999773293	0.999872709	0.999832731	0.999280581	0.999996087	0.994617886	0.990253196	0.613649872
2196	0.33950539	0.18976541	0.125384702	0.440780424	0.557587439	0.355026962	0.884810524	0.140243608
524	0.996959217	0.999802171	0.993851321	0.996638494	0.999998803	0.98765567	0.992602002	0.771064129
3019	0.007554987	0.000729532	0.000526694	0.962517715	0.004615256	0.89640819	0.772733775	0.004422158
12	0.005610393	1.79E-05	1.51E-05	0.018706992	1.52E-12	0.029508421	0.102791739	0.012806832
2949	0.114650126	0.014727496	6.77E-05	0.002834688	0.003769007	0.016897945	0.22465159	0.054994947
2855	0.012120338	0.000278965	0.001976221	0.000832288	0.000486346	0.026685712	0.068424628	0.002618456
2743	0.939615817	0.718764785	0.654686791	0.938994415	0.971881303	0.679020961	0.991840932	0.289769736
2704	0.988315319	0.585185881	0.818712243	0.160228011	0.999569855	0.513332523	0.972946319	0.49262342
2552	0.999998774	0.999998698	0.99998732	0.999455806	1	0.998626584	0.992151645	0.915458547
1665	0.039970183	0.115621317	0.468222788	0.711109981	0.001450593	0.866678281	0.949331206	0.036586146
3258	0.999991419	0.999995926	0.999988253	0.985407162	1	0.997210706	0.995300173	0.491193306
1508	0.79818912	0.992610402	0.885583046	0.996135023	0.999025783	0.937915292	0.987725631	0.423281668
3197	0.999983481	0.999992961	0.999899249	0.99387751	1	0.97515822	0.987522802	0.905669413
2368	0.999996116	0.999999967	0.999927666	0.999992204	1	0.999604168	0.999782212	0.915552082
2453	0.999016025	0.9875648	0.995485253	0.76258374	0.999814775	0.784873774	0.985520881	0.544555875
2796	0.999960785	0.999122708	0.999841087	0.999845543	0.99999995	0.99531361	0.870780371	0.924411543
397	2.07E-05	2.96E-13	4.34E-08	1.84E-08	8.63E-27	1.18E-06	1.28E-05	8.13E-05
1418	0.647184146	0.229933787	0.149718795	0.157476677	0.092617014	0.204091981	0.464141268	0.082224383
1680	0.765410238	0.924307434	0.996562504	0.101509037	0.631054855	0.301327071	0.626447799	0.747045876
1003	0.998278356	0.999961373	0.998874595	0.999663269	0.999999737	0.983716089	0.988771544	0.860201978
2319	0.998220663	0.995642566	0.981242469	0.66417905	0.999995232	0.468610893	0.995145516	0.28402791
1890	0.803371388	0.011248548	0.004717024	0.086507261	0.471957165	0.455537177	0.866517492	0.009057728
1037	0.999684297	0.999998932	0.999589173	0.999494828	1	0.996360538	0.991137463	0.866924141
3127	3.96E-06	3.61E-11	1.08E-08	8.74E-06	3.81E-13	0.001924835	0.025840482	0.000181359
759	0.644714474	0.671911465	0.243570519	0.68820025	0.001285091	0.788191308	0.71674313	0.038896108
53	0.983056291	0.997140492	0.986670762	0.996796864	1	0.996829512	0.998997956	0.661167485
141	0.884814582	0.999950195	0.997785169	0.746232696	0.999657538	0.752063747	0.963672305	0.718064531
384	0.453680941	0.226408418	0.368491493	0.060220572	0.000135877	0.452759514	0.846502485	0.118007978
1701	0.000877508	7.26E-06	3.80E-05	0.009498729	1.61E-20	0.042761345	0.112834212	0.012039081
2253	0.99999927	0.999966631	0.99999211	0.999660786	1	0.998999677	0.99920617	0.972615358
2851	0.799795567	0.993606953	0.987844647	0.991004069	1	0.856886061	0.999669644	0.315860018
30	0.998928693	0.999874034	0.998962757	0.96293789	0.999999967	0.816257201	0.936018827	0.222387632
516	0.999934319	0.994630465	0.999656884	0.697638638	0.999909801	0.755922505	0.89828234	0.853630427
1436	0.631017989	0.013491359	0.009569775	0.00629247	4.54E-06	0.880965652	0.921914608	0.005478487
777	0.951975035	0.994684263	0.953340332	0.981939713	0.700567977	0.810930806	0.99376272	0.272527185
2688	0.016663711	8.35E-06	2.84E-05	0.006053875	1.65E-07	0.015172847	0.32154966	0.028504686
227	1.13E-08	0.000167086	0.000107646	0.100544216	4.94E-09	0.078027906	0.043651523	0.000829858
449	0.905611008	0.071462053	0.910485684	0.009794932	0.586653304	0.962511723	0.912027237	0.646647451
1378	0.537982216	0.228268402	0.001893632	0.126194509	0.767085721	0.239676735	0.892789729	0.043620093
2844	0.99162556	0.999954338	0.986202674	0.968179239	0.999999802	0.970527749	0.999323087	0.586313103
2223	0.97165826	0.964210883	0.97774611	0.950190783	0.999994101	0.763194721	0.859496529	0.653898473
1234	0.218333401	0.033101285	0.330888656	0.156143809	0.718166112	0.038090482	0.791716952	0.003950663
1261	0.696303215	0.995904558	0.993969679	0.938182	0.999999999	0.759197735	0.973380574	0.44816415
2043	0.998166819	0.999980699	0.999878082	0.927642385	0.999999987	0.549026529	0.215091512	0.809767659
835	0.943939428	0.999658308	0.917981183	0.974554125	0.999999994	0.994534871	0.99419264	0.231299444
2121	0.002217814	0.050045743	0.011853285	0.024991228	0.085904851	0.335199901	0.823560886	0.003662238
870	0.966801922	0.321042917	0.361663819	0.667735004	0.9987211	0.218858167	0.949236368	0.244145008
768	0.991506884	0.999956663	0.99944351	0.999716671	0.999991858	0.98376646	0.999686006	0.904042114
447	0.006516322	0.158842671	0.001210273	0.012402311	5.31E-05	0.097614604	0.465909987	0.009834497
1266	0.008534442	0.048328536	0.199953868	0.012121734	0.000144072	0.757666364	0.941996351	0.010176212
2413	0.957597454	0.93994495	0.147784447	4.49E-07	4.89E-05	0.027619668	0.165307755	0.00299545
1025	0.978285989	0.615803066	0.989424243	0.328026713	0.958291733	0.375352305	0.315933554	0.028058001
1397	0.982456729	0.985041285	0.961977283	0.937699561	0.911053565	0.95493246	0.984934958	0.381550378
1729	0.999986283	0.999998236	0.999951974	0.999846657	1	0.999365824	0.993353964	0.953106808
2289	0.931992869	0.991626034	0.995588021	0.99864506	0.997292659	0.935858905	0.974243721	0.788973922
967	0.990852797	0.999998757	0.999990625	0.999483689	0.999999957	0.960089203	0.995002721	0.883853357
303	0.706076057	0.043085639	0.072889138	0.108410754	0.00271866	0.15009685	0.072173583	0.388939004
2063	0.999873417	0.999913914	0.999405601	0.992711573	1	0.982555915	0.987292515	0.262079877
790	0.983326476	0.840826294	0.937373265	0.86661185	0.999800239	0.911149041	0.984999372	0.695002693
1856	0.992692508	0.997155786	0.997893739	0.997577516	0.999999801	0.978177262	0.999358577	0.236493707
1115	0.005499804	4.73E-07	0.011817428	0.000285648	6.17E-14	0.000769377	0.170038844	0.012312192
916	0.978453938	0.999768921	0.999540088	0.992678668	0.999999997	0.98107521	0.993517052	0.557188122
1439	0.363255896	0.00326941	0.005138439	0.007805944	5.65E-08	0.032054393	0.053021893	0.306392338
1169	0.950372996	0.999527907	0.999664879	0.999867757	0.999999822	0.94187761	0.966035276	0.898680938
1027	0.988672079	0.999624196	0.984978266	0.928947594	0.999999367	0.987960562	0.989052351	0.627046191
613	0.744312033	0.888835739	0.788336975	0.844497495	0.99934394	0.392799736	0.851022388	0.534741723
1899	0.999500671	0.999929552	0.999276794	0.998796837	0.998885269	0.994484821	0.996716116	0.912428871
2591	0.38997453	0.996772363	0.366890853	0.484213824	0.000371286	0.677053138	0.932928005	0.009609843
3126	0.894115411	0.884344275	0.770810778	0.426014372	0.999796027	0.572774752	0.549982022	0.244343724
3073	0.716500722	0.002879355	0.006331081	0.002266761	0.006305094	0.040535254	0.042887795	0.533805568
2953	4.29E-06	5.50E-09	1.04E-07	0.000399254	1.40E-13	0.003529016	0.010590588	0.000301115
2892	0.980292905	0.612875093	0.999660979	0.532692819	0.999999942	0.908275699	0.933458642	0.80922014
2797	0.089169628	0.804108895	0.816279722	0.059692618	0.000316387	0.077436824	0.051731244	0.138834653
2660	0.256015505	0.994705858	0.197235511	0.497733784	0.006406656	0.337617791	0.974247587	0.005420521
2049	0.253909176	0.879153102	0.147266753	0.070561586	0.999997886	0.92495407	0.160802533	0.302723924
2799	0.11122788	0.004029636	0.070302035	0.070840937	0.037822193	0.150740709	0.032737191	0.195983758
480	0.750372182	0.786570726	0.840019973	0.40204714	0.389596272	0.681589564	0.749882747	0.432253769
868	0.00227105	0.009418328	0.004334023	0.00108846	2.24E-08	0.026360963	0.02011303	0.031598144
1801	0.999972709	0.990282637	0.999872152	0.979878721	0.999999324	0.98771831	0.961984251	0.947778936
2894	0.999732559	0.999999081	0.9995491	0.998262604	1	0.999496061	0.997443651	0.919485762
3202	0.254403798	0.005947259	0.135351477	0.00057247	0.005889398	0.145366416	0.414814193	0.034087105
1345	0.000937325	0.000931905	4.96E-06	0.001300978	1.38E-16	0.001194912	0.018504995	0.001029161
1935	0.999990628	0.999994571	0.999716497	0.999565465	1	0.999595798	0.99973198	0.9062392
1668	0.999146375	0.995112037	0.982213863	0.732815065	0.274023947	0.611076892	0.970720869	0.041585154
1225	0.001252538	4.84E-07	0.000251764	6.62E-05	3.91E-18	0.001768038	0.002561847	0.001965217
3046	0.999944888	0.999959491	0.995095926	0.989361746	0.999999981	0.99803003	0.989655971	0.939023556
3090	0.999967592	0.999977548	0.992754284	0.999970325	0.999999999	0.999302735	0.999646164	0.906966775
2056	0.999699859	0.999999101	0.999774693	0.999698346	1	0.99657655	0.999293819	0.756800295
3010	0.999749721	0.999295586	0.997201832	0.996821941	0.994991118	0.99358361	0.969859052	0.91830953
3131	0.999999342	0.999999913	0.999999519	0.999949738	1	0.997607166	0.999760274	0.914581989
2459	0.994905244	0.816009165	0.979087893	0.867418907	0.999999789	0.974496032	0.959080887	0.188876012
1596	0.998737929	0.993165245	0.994263198	0.296343297	0.999866769	0.55841208	0.921563621	0.421139035
1744	0.99688998	0.946871711	0.474794718	0.856034043	0.172867999	0.895736806	0.992921974	0.084848025
2266	0.998810691	0.99994883	0.999555661	0.999254947	1	0.992726288	0.999054666	0.850171792
2865	0.996637912	0.99424633	0.997162804	0.958691555	0.999996498	0.912368934	0.969415886	0.192834967
1988	0.837951754	0.994385228	0.954654158	0.988671674	0.999356996	0.781676338	0.995365856	0.479088823
544	0.056682574	0.006255004	0.00097927	0.00268882	0.030505672	0.001374846	0.022047987	0.028237511
1738	0.045634397	0.079536232	0.177302134	0.030838977	3.58E-10	0.105259009	0.416977906	0.149976706
2623	0.009663349	1.25E-06	0.003375309	0.000160989	2.34E-14	0.164342111	0.139454787	0.076319538
2767	0.207302107	0.782922208	0.091714914	0.037574812	0.00032029	0.785977216	0.952079851	0.114362671
1945	0.96628901	0.999019081	0.987741736	0.832428066	0.999999825	0.134103747	0.735718668	0.133687532
1206	0.298917362	0.713727353	0.016600451	0.010357666	2.79E-06	0.098814807	0.464499463	0.013900411
1495	0.000382792	0.000385741	0.008683548	8.08E-06	1.14E-12	0.062216766	0.166902688	0.011756729
2628	0.099051487	0.996778723	0.069094099	0.255941884	0.999998492	0.826033327	0.986385766	0.358360475
1523	0.999826122	0.999999182	0.999970281	0.993249878	0.999999983	0.985031446	0.996207358	0.078519941
2477	0.999988822	0.999844974	0.999977183	0.999911729	0.999999999	0.993049571	0.989190102	0.948728924
1516	0.996001355	0.981666787	0.92436673	0.05579782	0.077884275	0.869819915	0.859702795	0.773781676
2769	0.999323028	0.999420474	0.987946968	0.890298546	0.999997124	0.981614154	0.983228001	0.757007307
2720	0.916636644	0.957449943	0.852817018	0.501437189	0.380885606	0.176695944	0.877854263	0.207330408
561	0.999232862	0.999777448	0.996760213	0.979980304	1	0.99693071	0.993881224	0.816470491
1551	0.950958009	0.610435329	0.816200413	0.049699312	0.877866271	0.272526633	0.694381007	0.091051498
2594	0.000333502	1.04E-05	0.002016227	1.17E-06	2.67E-18	0.008878377	0.087728521	0.005083201
2885	7.55E-06	0.000414974	5.25E-06	0.000505717	6.93E-16	0.004165676	0.114139897	0.000249252
1140	0.999924238	0.999999352	0.999957411	0.999539455	1	0.998280219	0.99676769	0.867261283
697	0.999922762	0.999985958	0.999756133	0.996048093	0.999999995	0.996371603	0.996539653	0.912629481
772	0.999374506	0.994172932	0.999736157	0.062209292	0.999999196	0.103754583	0.761707397	0.628379951
1450	0.815714683	0.668176191	0.007982536	0.328265436	0.999999797	0.323009505	0.622215882	0.253537396
27	0.01553644	0.012880921	0.001662918	0.009303106	1.32E-05	0.003025976	0.004186969	0.001811163
178	3.05E-06	0.000434659	0.000245703	1.75E-05	1.49E-08	0.002220992	0.005017412	0.004785695
2073	0.016601467	0.005989795	0.139611755	0.021840851	4.64E-09	0.055806481	0.002571281	0.15776712
2426	0.999961238	0.99999421	0.999356666	0.987796963	0.999999996	0.993059987	0.997434954	0.941194486
2173	0.99999307	0.999999753	0.999512204	0.99993116	1	0.998783844	0.991706059	0.86851413
2586	0.999997339	0.999999508	0.999883989	0.999471285	1	0.998884734	0.997364592	0.906098399
2268	0.994528524	0.999846916	0.99984182	0.930361993	0.999973005	0.919518597	0.99293072	0.82370578
88	7.23E-09	1.10E-11	2.28E-09	6.00E-07	5.39E-30	0.000543302	0.000272361	0.002573421
1330	0.02312914	4.85E-07	0.000459343	2.89E-05	6.01E-11	2.48E-05	9.19E-07	0.018708792
2679	0.903574178	0.124084524	0.119393428	0.019671104	2.29E-06	0.829961581	0.76427881	0.629730666
3142	0.112903209	0.407830521	0.70917541	0.502454316	0.687804508	0.030112894	0.852665957	0.002989589
1648	0.998939481	0.999529222	0.991777084	0.976849094	0.999989089	0.894969431	0.711419016	0.933270312
2300	0.994769255	0.999847494	0.998963357	0.936174074	0.999999875	0.97669559	0.991731799	0.574827134
1224	8.50E-06	2.66E-10	2.60E-05	0.000197461	7.55E-18	0.001080565	0.000783467	0.00213269
3129	0.999628858	0.999763171	0.999986087	0.992143115	1	0.987112473	0.991187927	0.846782477
1278	0.012136509	0.000321494	0.024849959	0.00017365	1.38E-12	0.124095765	0.74395915	0.006696908
1152	0.759027351	0.908415265	0.307838129	0.480693622	1.37E-07	0.917670251	0.93791568	0.097232187
1583	0.119579533	0.877309844	0.175259938	0.048617443	0.00184459	0.308905842	0.969677508	0.07392337
2082	0.354634685	0.001240268	0.04942984	0.016937243	8.49E-10	0.331406485	0.375765444	0.078268516
2872	0.99999196	0.999998157	0.999976237	0.99976079	1	0.996452629	0.959204336	0.953914132
2292	0.999866598	0.999999213	0.999974331	0.999971555	1	0.99455844	0.999059614	0.775678963
2335	0.72567604	0.175802357	0.499768597	0.689731391	2.67E-05	0.728232425	0.960304149	0.028188961
35	0.937232576	0.998697232	0.956852934	0.940643851	0.999999843	0.880774338	0.901095257	0.126632466
2381	0.050248872	0.002840823	0.0001725	0.009166651	4.71E-06	0.429099343	0.000178539	0.429628032
3039	0.92561188	0.991746203	0.996278746	0.965291095	0.259601349	0.354819121	0.971922172	0.112861127
1459	0.999892613	0.999997836	0.999945084	0.999617459	0.999999999	0.99591063	0.999624294	0.894447429
664	0.998086553	0.997236973	0.997294585	0.972187123	0.992703738	0.901832673	0.985208295	0.91914499
1149	0.999906582	0.999994592	0.999973857	0.979074942	1	0.930830624	0.939720902	0.747991608
1727	0.941956978	0.953803484	0.923135471	0.996063078	0.999431972	0.9874802	0.991929869	0.869986208
427	3.51E-05	0.043844639	9.03E-06	0.793147275	7.80E-08	0.076850968	0.938660106	0.024656089
2896	0.817867388	0.543946839	0.526529786	0.021955436	0.999997133	0.715425158	0.803214166	0.439744641
2659	0.008594892	0.000210076	1.07E-05	0.000158919	1.36E-12	0.002670844	0.039053441	0.008888416
1162	0.999885479	0.99927773	0.99839202	0.997256959	0.990140846	0.9443305	0.890539429	0.905370238
2543	0.999981252	0.999999656	0.999977388	0.999960809	1	0.990677602	0.975578357	0.951409986
2483	0.999999251	0.999990176	0.999996796	0.999646831	1	0.998222526	0.99637932	0.947260765
390	0.995389814	0.239419159	0.037626794	0.451267686	0.067063277	0.911553674	0.98864107	0.24992783
779	0.768690803	0.342969009	0.841666594	0.034813442	0.700777129	0.687580074	0.903288565	0.01679597
666	0.24154727	0.22114884	0.020829296	0.192655088	1.18E-09	0.144633316	0.185035341	0.067339774
1833	0.998625784	0.999759831	0.99349437	0.965819673	1	0.622284132	0.324712385	0.827465207
1332	0.000672291	0.002035411	0.000897871	0.007018639	0.046088338	0.002080751	0.026452902	0.000764301
648	0.994906171	0.999984449	0.995524532	0.999926415	0.999987317	0.9980728	0.999442819	0.522129232
1750	0.015261359	0.00025657	1.79E-05	1.41E-05	6.31E-14	0.000826942	0.010591548	0.013215967
927	0.999927308	0.97855995	0.998050706	0.954381148	0.999999999	0.97480545	0.985919144	0.754702416
3033	0.951079751	0.795109465	0.999439218	3.95E-05	5.06E-05	0.925706407	0.520740189	0.861429441
1973	0.991939329	0.985660064	0.994919791	0.989969321	0.999939178	0.968647837	0.985442543	0.757271841
1527	0.013737109	0.200344469	0.216539919	0.027467094	0.072147377	0.284313305	0.071160081	0.255783754
999	0.989744423	0.999990845	0.999412367	0.995119624	0.999999983	0.990324306	0.997019998	0.894213027
2779	0.993593497	0.961340376	0.969917424	0.842658158	0.996396755	0.960776962	0.999364534	0.63249571
36	0.975894347	0.998357992	0.97484223	0.997474255	0.999997033	0.985541058	0.998203125	0.256375632
980	0.997775532	0.99934453	0.984134574	0.90841514	0.999999999	0.97481719	0.990116496	0.718566994
3117	0.99993245	0.999876316	0.999919229	0.995854526	0.999999979	0.989619924	0.999624431	0.910408661
1757	0.477067731	0.335302371	0.439006972	0.00209216	0.128496023	0.218327059	0.624232617	0.293161252
10	0.002544414	4.01E-05	0.0005584	0.000282915	2.37E-17	0.001444502	0.002596986	0.00580446
1718	0.999911839	0.999998567	0.999693437	0.999777685	1	0.995349744	0.980924264	0.760398985
2806	0.470842129	0.748314274	0.738161182	0.419736823	0.405509744	0.370169936	0.716625004	0.559784352
1212	0.842799927	0.219546687	0.000228717	0.004746781	0.984355276	0.44249879	0.044476715	0.539946192
3086	0.999951384	0.991358862	0.991952337	0.814818524	0.99999999	0.886791045	0.971587111	0.886855056
1481	0.064529339	0.000185769	0.000294426	1.26E-05	9.54E-13	0.000210726	0.000369066	0.076718294
1774	0.202678483	0.26816463	0.356542609	0.371625754	0.198669805	0.091570999	0.148580041	0.008370838
2473	0.685667327	0.374824808	0.355709726	0.360074569	0.004114085	0.537133044	0.838601135	0.043639178
1749	0.999935214	0.99989012	0.99980402	0.982732242	1	0.943286584	0.937900866	0.897591221
875	0.98332889	0.999954325	0.997008391	0.990968769	0.999999866	0.945046676	0.999335145	0.926278986
1324	0.033476176	0.009459972	0.002494969	0.011246513	1.51E-05	0.043736125	0.078324155	0.047880472
1203	0.016913055	9.29E-07	4.51E-05	7.45E-05	9.13E-10	0.003817674	0.177442093	0.021639929
2907	0.96343983	0.893853959	0.950381266	0.403333866	0.999999711	0.789014018	0.986685506	0.122823638
2900	0.015516597	0.326363851	0.039233903	0.060636722	1.43E-06	0.69384695	0.851979046	0.004722893
2511	0.369466565	0.703860556	0.21895899	0.003177458	0.000138213	0.269252721	0.869338718	0.008964637
316	0.164681932	0.009780839	0.143427084	0.002579089	0.003145925	0.211298332	0.061521735	0.258313285
2400	0.994050581	0.999887502	0.999306849	0.996816005	0.999999981	0.989934673	0.992275472	0.372105179
1660	0.256847294	0.018786511	0.015596513	0.084509649	1.61E-05	0.411190052	0.50320487	0.015788416
3256	0.999981789	0.999977533	0.99902583	0.993255848	1	0.985224269	0.986701374	0.948737869
2801	0.999865368	0.999965869	0.999933644	0.999124092	0.999996183	0.998192595	0.999618437	0.946779506
632	0.996212265	0.999891284	0.999353977	0.977502948	0.999939792	0.947338223	0.979685889	0.356462529
2835	0.04521045	0.000845864	3.72E-06	0.000917589	6.94E-16	0.034122908	0.015809297	0.056545782
219	0.048983451	0.045808542	0.608431287	0.919327829	0.503627498	0.812840845	0.799113109	0.038000423
198	0.065830857	0.541762246	0.002727095	0.001477649	0.000302248	0.47379237	0.633710523	0.040686135
1008	0.999877475	0.999986043	0.99764031	0.977606873	1	0.983398916	0.997218808	0.363799523
1677	0.999719554	0.999944779	0.999103403	0.993728987	0.999999999	0.99497776	0.997036416	0.842272072
1352	0.012523648	2.08E-06	0.00104821	4.65E-05	1.57E-10	0.00054454	0.007868295	0.002712954
112	0.088483602	0.312435782	0.154743053	0.753455363	0.309406109	0.364140974	0.97185885	0.030289897
450	0.024781662	0.00030713	0.029100497	0.023800791	0.000120957	0.121689763	0.258204157	0.026004901
1572	0.975363727	0.315042445	0.920829329	0.005716981	0.022610024	0.943179496	0.147103023	0.809020963
1300	0.836091174	0.942010894	0.98560796	0.933227245	0.999890985	0.820967864	0.989016813	0.692347587
2294	0.99952033	0.998282473	0.999975249	0.996756387	0.999999982	0.998238563	0.996304241	0.951465902
3112	0.999739669	0.999924557	0.999389237	0.979369958	0.999999983	0.991123806	0.99638327	0.84705942
3045	0.000329746	2.58E-05	1.52E-07	2.21E-07	2.95E-21	0.024394731	0.373340271	0.000113854
2545	0.999946609	0.999974726	0.999964086	0.995564502	0.999999981	0.995581509	0.99136062	0.85135551
2840	0.928160323	0.992635434	0.950469335	0.725509218	0.996687609	0.899193763	0.890800373	0.75085027
2228	0.999986592	0.999998287	0.999996845	0.999769617	1	0.998601443	0.989402126	0.920999005
2834	0.99997407	0.999991639	0.999157553	0.999490062	1	0.997165495	0.961397367	0.953926893
494	0.979503872	0.961500876	0.982204657	0.9507143	0.992097331	0.840896378	0.986638088	0.774153992
1556	0.99998331	0.999999847	0.999943205	0.999986329	1	0.997938257	0.997651202	0.952475347
1480	0.086358424	0.994103053	0.471948544	0.991956476	0.994439552	0.266357768	0.916257717	0.310280193
287	0.16270994	0.058050816	0.002443883	0.000742444	0.015458114	0.024728805	0.000622027	0.084229111
334	0.04699708	0.00029552	1.58E-05	0.250946668	2.64E-11	0.493294202	0.862356693	0.019861929
3093	0.829866457	0.999504651	0.99829764	0.934126995	0.999997069	0.663965058	0.985623197	0.177218135
1798	0.989780548	0.999984303	0.99946778	0.999981724	1	0.994138434	0.997537781	0.859206156
610	0.999304256	0.9999414	0.997463493	0.918392281	0.958310655	0.90443845	0.977929287	0.9140869
1013	0.996481199	0.999657725	0.998940034	0.99917322	1	0.994094199	0.990099124	0.902647345
568	0.904774138	0.180370042	0.469675303	0.131582384	0.999916967	0.547141028	0.970707771	0.22592636
2458	0.949744296	0.977724234	0.992801922	0.998962852	0.999999759	0.941994164	0.999442449	0.544299721
2303	0.999998346	0.999999905	0.999994138	0.999997559	1	0.999766895	0.999769338	0.972886364
2002	0.94419	0.310107708	0.883382572	0.307116811	0.850163219	0.572443066	0.46147146	0.334064274
1672	0.10110668	0.940998812	0.993115701	0.993670117	0.996758784	0.313830385	0.983282487	0.132444754
2881	0.879451785	0.338570586	0.104742619	0.021296941	0.005215355	0.530611514	0.513034935	0.345491916
1060	0.654776839	0.993867539	0.993918953	0.982423507	0.999979695	0.449060498	0.778321933	0.134174688
368	0.377640711	0.953107116	0.121999482	0.152351462	0.93263059	0.65483208	0.725694651	0.006806807
2671	0.993582548	0.862449459	0.960320859	0.56421743	0.991639746	0.592780726	0.812926784	0.646296096
2690	0.998938114	0.99763911	0.992659167	0.964368401	0.999995017	0.924182709	0.749472652	0.845835897
839	0.995958678	0.817181856	0.315005804	0.77160534	0.076013952	0.990710128	0.931916267	0.651917925
803	0.99522809	0.999105783	0.986064211	0.877758701	0.999997987	0.837915203	0.578663324	0.735652873
348	0.004019985	0.029244173	0.000148471	0.002214447	2.74E-09	0.015246944	0.719172197	0.002023549
1959	0.999807667	0.999694151	0.99971191	0.999029945	1	0.997962984	0.997637018	0.95211647
546	0.010269472	0.000776669	0.011959025	0.040890737	7.99E-06	0.191011128	0.101111324	0.053056391
833	0.861259966	0.516060925	0.779565297	0.589530809	0.01923534	0.843968186	0.925859961	0.264091412
395	0.201781076	0.034351732	0.211716715	0.092515018	0.00348856	0.220872988	0.246278499	0.152756898
339	0.87866065	0.658115751	0.727022642	0.495125379	0.08559967	0.605565521	0.860433643	0.256932546
1698	0.999469958	0.999463035	0.99263423	0.871138439	0.999896145	0.882182882	0.812627261	0.702293459
2819	0.99331745	0.999139782	0.998562466	0.627947068	0.999760567	0.472147489	0.681848943	0.133098768
1570	0.998809032	0.992512089	0.997215696	0.992950267	0.999377558	0.996897312	0.997143146	0.970989977
2698	0.57575466	0.038484403	0.033141518	0.011717186	0.602805779	0.522209544	0.928971692	0.003863417
1055	0.949671382	0.661666295	0.549654455	0.685001225	0.464557421	0.94424409	0.939641348	0.348823931
2675	0.968255732	0.00325677	0.52081684	0.003058914	0.001009145	0.737447144	0.160168854	0.841324874
2140	0.997736163	0.999333044	0.99469404	0.721167539	0.999998948	0.672733464	0.990356565	0.733650508
1125	0.056562358	0.002254055	0.012059587	0.016688368	3.30E-05	0.031722808	0.016379474	0.057663312
1019	0.001087237	0.000619497	0.006953149	0.001663877	1.66E-09	0.000180804	0.046536833	0.003929804
2468	0.185312786	0.147580214	0.176758158	0.016218157	2.91E-06	0.036303197	0.668615393	0.095580243
186	0.01708362	4.09E-05	0.00046723	0.002553687	2.88E-13	0.027641682	0.012519996	0.029424242
2540	0.999931678	0.999998343	0.999912596	0.999553345	0.999999983	0.988408749	0.999765374	0.581033643
1179	0.939068303	0.792011815	0.929207505	0.890420947	0.209331295	0.82430848	0.931923654	0.088369986
3196	0.999991624	0.999999286	0.999960814	0.999953093	1	0.997856921	0.999213555	0.919952142
760	0.202642071	9.52E-07	4.30E-07	0.004850308	4.73E-07	0.00423927	0.00438207	0.092729465
1803	0.999731221	0.999999432	0.999978283	0.999695608	0.999990904	0.994472651	0.997040886	0.86524459
634	0.986070666	0.985373191	0.999160263	0.627587569	0.99989228	0.305860112	0.521250183	0.237903488
529	0.665258716	0.000418425	0.815719723	0.231994358	0.175931148	0.767168867	0.04699792	0.565192757
125	0.071839175	0.23250003	0.032846118	0.040074172	1.14E-05	0.854903214	0.992846753	0.022689737
864	0.941986134	0.948744042	0.854663243	0.117717599	0.999915503	0.009887581	0.186684939	0.128187001
3065	0.999986055	0.999993757	0.99997361	0.999988371	1	0.998427517	0.999700051	0.972541553
1337	0.054530168	9.90E-05	0.002063867	0.005691707	0.000314708	0.03201816	0.175939099	0.003807083
624	0.026871594	0.144024402	0.003959088	0.968550017	0.988914838	0.725661436	0.034812576	0.88831802
1231	3.20E-05	0.26956338	0.007784096	0.005902965	1.36E-05	0.144807439	0.807589267	0.001105188
1219	0.000231727	0.112956157	0.000189009	0.00238179	4.51E-07	0.055937811	0.25743998	0.001406464
2789	0.325536295	0.022976177	4.78E-06	0.007205452	3.32E-07	0.69758758	0.899903013	0.042022036
2522	0.797487454	0.000964188	0.020256204	5.38E-05	0.002195561	0.003569134	0.0118411	0.720329488
1192	0.977679505	0.426162332	0.475760909	0.006037602	1.19E-05	0.493017663	0.008368326	0.628963186
2927	0.907437923	0.244788151	0.05834608	0.913245519	0.990475761	0.73257058	0.9364953	0.668231879
1045	0.278621697	0.453731611	0.170922184	0.5697984	0.910427755	0.816878817	0.029181347	0.771623729
1100	0.999140575	0.99976202	0.999972914	0.999537752	0.999999996	0.970907062	0.962496662	0.402220146
1237	0.997080865	0.999975955	0.999965385	0.998590825	0.998821876	0.996914252	0.999019023	0.949387944
2725	0.080912204	0.005428179	0.000200886	0.054769442	0.014714669	0.06937427	0.526772336	0.028546574
2883	0.034568837	2.84E-06	0.00606947	0.00025812	1.44E-09	0.288249795	0.583219292	0.015214884
1849	0.995792011	0.997497081	0.999684893	0.944495772	0.999879899	0.915405214	0.993098587	0.870098749
2781	0.99997063	0.9999879	0.999138247	0.999676408	0.999999999	0.998625616	0.999713845	0.758090459
1185	0.999835039	0.999998766	0.999970743	0.998141022	0.999999982	0.997982636	0.999805641	0.756546543
300	0.036166219	0.062291643	0.000538742	0.011389237	4.09E-06	0.137995461	0.475660598	0.002716486
48	0.852565034	0.28742451	0.931177604	0.966129835	0.220829921	0.978234349	0.836050983	0.531488048
2823	0.978629627	0.996002922	0.986842831	0.99215233	0.966001181	0.992182899	0.999927479	0.068038076
1137	0.998570069	0.999924266	0.992587619	0.995574138	0.99491049	0.990409021	0.998670856	0.845481524
541	0.000310509	0.001293426	0.003897871	0.027122089	3.85E-11	0.065781671	0.060352596	0.003116932
1251	0.217756798	0.172449067	0.205191879	0.120088809	0.095435134	0.217586024	0.040369434	0.31382256
2991	0.999130245	0.891214074	0.933501453	0.784321479	0.999998032	0.939308927	0.982911283	0.251984947
367	9.33E-06	0.005878728	0.003561553	0.000396123	0.000427745	0.068519162	0.12681155	0.012979212
1992	0.995195446	0.999919218	0.99924108	0.998447875	0.999999999	0.995435704	0.997205753	0.331195413
538	0.005646024	0.000345061	0.000220827	0.024089697	5.20E-07	0.006383948	0.020616524	0.00057066
592	0.970646291	0.997326573	0.972445588	0.891090057	0.997942245	0.970211297	0.985892983	0.462974262
1809	0.001389536	7.12E-05	0.002913937	0.035090002	2.33E-11	0.075448263	0.431168921	0.004073393
3241	0.999903279	0.999997853	0.999947581	0.969068549	0.999999973	0.88843717	0.895067195	0.711630247
408	0.98334614	0.998584181	0.981981908	0.968653417	0.997723992	0.96706622	0.996319854	0.469930339
1245	0.072155525	0.004822799	0.112384181	0.05253602	1.04E-05	0.15512422	0.371467712	0.104463108
106	1.40E-05	0.038731922	0.002030586	0.000182691	7.26E-20	0.024175871	0.077710996	0.001208233
789	0.399610572	0.998994527	0.452676965	0.140331242	0.999973884	0.695302293	0.237986349	0.205171013
1614	0.430454071	0.467245153	0.60395387	0.968284616	0.999992881	0.552449523	0.625000401	0.38165596
2166	0.038923263	0.975908925	0.731480323	0.997490035	0.999981401	0.155068646	0.992079949	0.100581063
2371	0.999993655	0.99999987	0.999996604	0.999939909	1	0.999230049	0.997524895	0.867937139
2863	0.981007428	0.999449016	0.992958847	0.993907598	0.966326295	0.956863134	0.951939955	0.833285457
2440	0.000534019	0.000987053	0.002907913	0.02068239	4.67E-08	0.00168598	0.13364445	0.005048153
796	0.75710484	0.613797535	0.526087248	0.003557515	2.84E-05	0.051097761	0.74694505	0.036212987
534	0.861958443	0.854912873	0.974220335	0.996892274	0.99992729	0.98968585	0.969493702	0.890968516
1419	0.999651768	0.999977415	0.999191061	0.999627852	0.99999998	0.952846095	0.729808589	0.919892531
1964	0.091770944	0.932400106	0.072021564	0.198164336	0.892671981	0.026868905	0.234924695	0.147712894
2561	0.999906098	0.999944184	0.999991076	0.999797947	1	0.9969801	0.997146908	0.905370803
3055	0.01019685	0.346658829	0.223374524	0.007688112	1.89E-05	0.126611176	0.043622466	0.286677601
1726	0.523492516	0.012403117	0.27930592	0.30302063	0.255612329	0.612784647	0.790099037	0.099215107
602	0.910486349	0.994286065	0.995243061	0.933191121	0.999889308	0.940046605	0.877036069	0.537421077
1357	0.970735806	0.989740899	0.921330051	0.906199759	0.767783787	0.740069244	0.743790272	0.692266969
359	0.599485303	0.995926374	0.614680294	0.801042629	0.985360479	0.098707561	0.319506695	0.45433384
706	0.255789716	0.524713155	0.891750332	0.254346556	0.22959076	0.356458493	0.265201521	0.721545651
2013	0.999736039	0.99992505	0.999840422	0.999434213	0.999999904	0.908053973	0.936449238	0.88139352
167	0.001603145	1.91E-06	0.000252376	2.17E-05	1.83E-12	0.041735627	0.008014485	0.04430136
1771	0.999987287	0.999993404	0.999975199	0.999348881	0.999996752	0.995519453	0.997949684	0.951535792
1883	0.693301707	0.002371313	0.011659962	0.00449498	0.001556035	0.023714847	0.046376896	0.662408366
3114	0.001080713	0.002896108	0.115396535	0.001190762	3.33E-08	0.168154352	0.419764236	0.037783043
1914	0.00775865	0.004553808	0.000248466	0.006591131	1.29E-09	0.003397645	0.129743117	0.004593084
1144	0.011112032	0.004128539	0.128933322	0.771839453	0.00017508	0.887691217	0.873211038	0.038028415
910	0.361869978	0.729484859	0.028427261	0.024317081	0.044362275	0.710818749	0.816648477	0.199769345
2112	0.000151628	2.44E-06	8.92E-05	0.009853358	6.26E-07	0.018333374	0.003323743	0.021971427
114	0.172446856	0.948039602	0.029340983	0.36852336	8.42E-06	0.774109167	0.876474548	0.001563607
2653	0.398479418	0.000169183	0.04390489	0.015939123	3.37E-06	0.006770998	0.000518463	0.325002113
1257	0.989421514	0.996490483	0.999720907	0.720293546	0.999927633	0.895041132	0.979576224	0.461482811
1659	0.035685428	0.040272028	0.000429599	0.003851627	8.66E-09	0.050730822	0.386634371	0.000549455
1980	0.00217778	0.007966336	0.00190528	0.295903707	6.35E-06	0.156770288	0.399988694	0.021408101
2322	0.470769996	0.000370479	0.014116377	0.986038751	0.023593264	0.872880594	0.932615818	0.044526554
3232	0.086313772	0.000908875	0.008274021	0.068303499	3.23E-06	0.044972089	0.264856077	0.044594432
2487	0.999654259	0.999377384	0.998468929	0.846697379	0.99852822	0.935370905	0.977041902	0.531561252
498	0.000910057	0.004380656	8.50E-06	0.041883782	3.39E-12	0.054587921	0.173320695	0.01091711
1227	0.999806002	0.999928901	0.997973693	0.999477892	0.999999849	0.998439548	0.996434037	0.915031544
2270	0.782869017	0.898565458	0.747723284	0.955690143	0.99761565	0.814210971	0.305338007	0.797959429
2004	0.999390454	0.999713545	0.999977155	0.961337262	0.999999525	0.969119415	0.988912461	0.885717213
3022	0.995107434	0.999756	0.999596145	0.996859066	0.997492569	0.997667927	0.999265335	0.261115237
84	0.014804135	0.799119139	0.009131705	0.007975234	0.00112051	0.857264844	0.938571925	0.002544062
266	0.013331487	3.37E-05	0.007747451	0.001599316	8.38E-05	0.002458312	0.003226763	0.023806098
838	0.853199047	0.898089335	0.568753869	0.961312735	0.9981545	0.968498122	0.992667319	0.743747623
1746	0.809506958	0.291509184	0.844579151	0.119480369	0.066870332	0.811181548	0.113121758	0.748003602
2670	0.873494056	0.896287102	0.909795613	0.15803139	0.022658527	0.905223889	0.804084883	0.669738129
1118	0.019841228	0.593336671	0.457694625	0.003161053	8.98E-05	0.010830102	0.170676036	0.207462505
1396	0.011248699	0.000238633	1.40E-07	2.29E-05	0.000875543	0.011210128	0.102558235	0.002819961
2269	0.39083356	0.066370822	0.017791965	0.443054601	0.497037049	0.237133794	0.732684219	0.019577585
671	0.897707538	0.999964107	0.998170269	0.898669276	0.999673165	0.668819042	0.928167439	0.588427386
3026	0.003638619	0.798757816	0.771409537	0.868268652	0.96792618	0.027597202	0.944026459	0.001824552
1670	0.999995391	0.999985215	0.996748478	0.998960946	1	0.997434192	0.992073044	0.867509457
2258	0.999955056	0.999883011	0.999946019	0.997452432	0.999999999	0.982815453	0.967719802	0.90167616
3239	0.999972473	0.999956499	0.999300271	0.993986387	1	0.940660209	0.803502831	0.863098505
2666	0.663733513	1.20E-05	0.06869241	0.000682972	1.07E-07	0.38161353	0.622921473	0.220678646
2120	0.932036222	0.997151984	0.953292922	0.802134718	0.999699988	0.818744032	0.932479591	0.330040901
1336	0.020454351	0.618294379	0.004676764	0.951139368	3.33E-06	0.123416769	0.366380916	0.009694839
1470	0.966287837	0.701657165	0.226721779	0.96153461	2.00E-05	0.835195703	0.836896034	0.460887359
797	0.999899668	0.99999874	0.99978289	0.999930015	0.999999994	0.99938255	0.997245276	0.969667245
3191	0.999921337	0.917144365	0.999936568	0.9080112	0.999964994	0.996836431	0.998604143	0.943242217
1542	0.998701073	0.959406248	0.977584986	0.63353811	0.999999988	0.726488999	0.879099695	0.770033262
2111	0.997261606	0.999960287	0.999475516	0.987492417	0.99999994	0.936774932	0.870625376	0.830722964
2648	0.086477888	0.004071002	0.00038116	0.000936157	3.01E-11	0.058484343	0.064540579	0.007835369
319	0.846906166	0.129412979	0.129487605	0.098404387	0.016659606	0.719277249	0.83866571	0.56615324
869	0.98856793	0.865947535	0.7661898	0.253765755	0.997610954	0.407989657	0.985248432	0.556296692
3103	0.984313348	0.99834056	0.95229377	0.999464419	0.999999999	0.998405401	0.998797491	0.936566404
310	0.986115285	0.998589576	0.999753674	0.991266908	0.999999594	0.987302008	0.99946496	0.572623143
1628	0.999994584	0.999997652	0.999899926	0.999898114	0.999999999	0.996394805	0.996226272	0.914337913
2908	0.030968201	0.115081653	0.133487508	0.146593336	0.004994776	0.137043265	0.177743529	0.00301191
566	0.376745435	0.059762431	0.006347661	0.085924057	0.312611517	0.03892274	0.372514544	0.028756195
3155	0.999991479	0.999999976	0.999984031	0.999887659	1	0.996881463	0.999659541	0.845989196
2003	0.990286276	0.996774684	0.875882563	0.321809411	0.991673783	0.210148613	0.210597571	0.424010092
2278	0.406067343	0.500089495	0.145591444	0.502054179	0.753058328	0.13997117	0.894596748	0.183090908
2622	0.004297576	0.025931094	0.000522489	0.005910535	3.50E-10	0.003148422	0.098141933	0.000647828
1305	0.997002987	0.999993178	0.994623307	0.998295084	0.999999779	0.979093624	0.964746035	0.947753579
2875	0.085273729	0.000110606	8.06E-05	0.000125139	9.32E-09	0.053764763	0.262893765	0.006945157
71	0.000155215	0.73594922	0.096891069	0.080572214	5.24E-05	0.788490745	0.955736308	0.0133796
1307	0.000209292	0.01031407	0.009375223	0.533698287	9.18E-07	0.252220739	0.63213104	0.003930506
532	0.397121639	0.94065488	0.295280064	0.14389658	0.999905443	0.670531389	0.370304933	0.346399102
2786	0.003572175	0.001972938	0.003242155	0.106781823	0.188601674	0.106185272	0.577423189	0.000756873
201	0.011784977	0.519965053	0.019426938	0.031467576	0.20202503	0.134456999	0.543790023	0.040140158
1302	0.522566702	0.999645021	0.995788538	0.999390934	0.999999906	0.3782075	0.978864049	0.094493816
2307	0.00025716	0.002090715	0.327756619	0.129321812	0.000537357	0.062335213	0.523606808	0.084251165
1198	0.374139371	0.706575682	0.19348761	0.146024377	0.996509296	0.522576828	0.544109504	0.036461673
1861	0.997923225	0.991941051	0.957224629	0.031282009	0.999344522	0.126728401	0.995974177	0.583523821
234	0.987809537	0.997575704	0.998086417	0.989019411	0.9999085	0.960536165	0.978622195	0.754377923
2687	0.140839464	0.979359996	0.028995674	0.007507848	0.050598054	0.42249128	0.962082968	0.004416152
42	0.987039785	0.99480371	0.982732088	0.985382429	0.999707311	0.967044883	0.988110786	0.625960991
1359	0.002130863	3.92E-05	1.92E-05	0.018274338	0.004836604	0.002167532	0.000231583	0.014952282
1979	0.9984345	0.994534875	0.974519252	0.997004243	0.999998896	0.959721988	0.804488897	0.951360143
1780	0.83420724	0.207285458	0.691106204	0.002554047	0.000113056	0.014520702	0.827951001	0.023537399
1734	0.9981563	0.997753361	0.9993122	0.886030896	0.999998691	0.749689895	0.915220287	0.744267083
293	0.000342661	6.01E-05	6.83E-05	2.20E-05	5.59E-13	0.000269327	0.397942295	0.000286194
1340	0.123839323	0.142296335	0.165941771	0.062282095	0.200318355	0.244139522	0.389395668	0.120089487
1280	0.822304504	0.999892467	0.978124002	0.990133185	0.972980057	0.865498425	0.996422017	0.634974979
91	4.01E-08	1.84E-14	1.06E-10	1.69E-06	1.36E-29	1.25E-06	5.92E-05	0.000150207
1978	0.988138849	0.859787342	0.914231243	0.076730663	0.9999679	0.492217065	0.99270932	0.057976483
629	2.11E-06	0.000332532	0.013253857	0.002288636	3.26E-09	0.011982276	0.364115363	0.011725411
21	0.921929263	0.9970454	0.908390481	0.968272103	0.999951642	0.910545186	0.827409495	0.82935473
1128	0.162092775	0.027579613	0.112227236	0.137967927	4.33E-08	0.182340497	0.525192628	0.065411515
477	0.986094199	0.940326285	0.999835616	0.990837677	0.999050482	0.991541548	0.927468358	0.942080975
2903	0.992319852	0.99503058	0.994398169	0.997893715	0.999984134	0.981348562	0.980193662	0.263453429
3099	0.020070513	0.018787539	0.03087742	0.000278048	1.51E-05	0.084845385	0.139989736	0.026396458
3072	0.321394148	0.987228019	0.686426922	0.856845476	0.999998082	0.314345849	0.790585653	0.451649115
2938	0.151947623	0.022728526	0.014723669	0.046674651	2.25E-08	0.304602868	0.531382093	0.028314313
1855	0.210848503	0.000837603	4.97E-05	0.000333475	0.10987084	0.00480319	0.236940927	0.011443853
214	0.824621233	0.777922883	0.8959272	0.200334361	0.871845722	0.241384232	0.836408138	0.571350064
1351	0.999920869	0.999248778	0.999586019	0.978208338	0.999999998	0.979819791	0.987401517	0.894238327
3157	0.972859126	0.99986538	0.997161309	0.984919288	1	0.956908717	0.999571739	0.74294635
2506	0.174386511	0.182572471	0.038480882	0.020726565	1.45E-05	0.019376347	0.011901221	0.019214832
536	0.535560498	0.797960438	0.789462473	0.906337552	0.990260188	0.837546467	0.886799914	0.150564085
2839	0.04054217	0.125459297	0.016016341	0.036845408	0.000288606	0.02808679	0.466423467	0.007733983
1035	0.981534699	0.999995613	0.998905401	0.973586997	0.999709961	0.961325729	0.998577648	0.744202099
16	0.006826729	0.000510358	0.010037391	0.000874879	4.70E-08	0.005954981	0.002843702	0.017469163
507	0.069692949	0.000284478	0.001521587	0.000232976	2.85E-08	0.001696607	0.158346809	0.002055442
3038	0.225664648	0.99945193	0.239576666	0.531502209	0.995419076	0.632033956	0.443719203	0.153829276
2916	0.047783106	0.000420317	0.000553291	0.115717963	8.07E-06	0.029180862	0.002679092	0.001246425
2190	0.999923838	0.999671143	0.999984944	0.998818671	1	0.995540544	0.996795168	0.776178141
2438	0.999047088	0.999872711	0.994464373	0.999860646	0.999999908	0.995009517	0.997403296	0.904323455
1649	0.048466195	0.246973117	0.021942203	0.859971774	0.073536027	0.521473952	0.85856409	0.180122097
801	1.23E-05	0.18139716	0.013670607	0.166125273	0.100707887	0.369609793	0.782854721	0.003575091
323	0.928079777	0.980460318	0.00731914	0.000197832	0.363711316	0.09060601	0.001166567	0.075711084
58	0.999924991	0.999986386	0.998772722	0.982246804	0.999999995	0.989831071	0.999676122	0.764930085
2232	0.999964954	0.999931893	0.99978062	0.972615428	0.999999955	0.961407754	0.895571168	0.895992817
2131	0.998370934	0.999874665	0.998443937	0.997092961	0.999979471	0.972317925	0.94657391	0.9079357
1214	0.000261782	0.001229155	0.008039404	0.001179511	6.01E-08	0.561996857	0.852730603	0.00021368
238	0.14020675	0.126235325	0.036219775	0.400495637	0.001116781	0.71347726	0.75867744	0.063558331
2920	0.035342024	0.000186332	0.000123216	0.000190831	6.02E-09	0.00181873	0.085952301	0.01185686
3244	0.156226283	0.996323659	0.966166146	0.921145984	8.43E-05	0.791689165	0.94230503	0.009579885
1845	0.634995002	0.625266702	0.002991862	0.028274017	0.7154766	0.625172205	0.042900502	0.54317855
1133	0.001994523	0.000313406	0.034078672	0.124481175	9.72E-09	0.064092865	0.027852899	0.036162455
254	0.001656655	0.000159684	0.000448681	0.000424972	5.50E-07	0.062174609	0.211691943	0.006719298
2138	0.910288952	0.994526182	0.925029538	0.967144715	0.999956044	0.961188999	0.999458148	0.576774466
3116	0.759131247	0.006160524	0.023317675	0.082731978	0.350151488	0.346237732	0.584423652	0.117374359
1728	0.99967887	0.999977486	0.999946241	0.999863812	0.999999894	0.993925657	0.999764519	0.59729159
2106	0.138612137	0.00223226	0.165995173	0.024151096	4.82E-06	0.002927711	0.72516334	0.002539366
802	0.99073315	0.992239452	0.994231989	0.997756892	0.999999847	0.994399526	0.994626774	0.822157471
1930	0.999697324	0.981944307	0.990120487	0.864093138	0.999995347	0.960293269	0.99554384	0.12075611
1916	0.999721409	0.999993093	0.999992596	0.998959257	0.999999999	0.961368644	0.996411342	0.361806759
1507	0.928665433	0.285030681	0.989600989	0.17721913	0.70191705	0.838377237	0.678382411	0.743102263
2874	0.999141116	0.999829191	0.999887518	0.99412199	0.999991497	0.896384012	0.930534496	0.068139669
2510	0.021902236	0.05019648	0.019366018	0.020923792	0.005028197	0.024038735	0.15808322	0.023825381
[truncated: 1,261 more rows]
